# Supplementary material for: Total synthesis of malagashanine: a chloroquine potentiating indole alkaloid with unusual stereochemistry
Source: Chem Sci. 2016 Sep 19;8(1):697–700. doi: 10.1039/c6sc03578g (PMC5297967; doi:10.1039/c6sc03578g)
Supplement: Supplementary file 2 [file SC-008-C6SC03578G-s002.cif]

# Electronic Supplementary Material (ESI) for Chemical Science.
# This journal is © The Royal Society of Chemistry 2016

####################################################################### 
# 
# This file contains crystal structure data downloaded from the 
# Cambridge Structural Database (CSD) hosted by the Cambridge 
# Crystallographic Data Centre (CCDC).
# 
# Full information about CCDC data access policies and citation 
# guidelines are available at http://www.ccdc.cam.ac.uk/access/V1 
# 
# Audit and citation data items may have been added by the CCDC. 
# Please retain this information to preserve the provenance of 
# this file and to allow appropriate attribution of the data. 
# 
#######################################################################

data_dm-ii-253_sq
_database_code_depnum_ccdc_archive 'CCDC 1489617'
_audit_update_record             
;
2016-07-01 deposited with the CCDC.
2016-09-12 downloaded from the CCDC.
;
# start Validation Reply Form
_vrf_PLAT026_dm-ii-253_sq        
;
PROBLEM: Ratio Observed / Unique Reflections (too) Low ..         39 %    
RESPONSE: The high angle data was extremely weak.  The diffraction poor
due to diffuse solvent.  The crystals may have lost solvent.
;
# end Validation Reply Form
_audit_creation_date             2016-06-23
_audit_creation_method           
;
Olex2 1.2-dev
(compiled 2016.05.11 svn.r3296 for OlexSys, GUI svn.r5177)
;
_chemical_name_common            ?
_chemical_name_systematic        ?
_chemical_formula_moiety         'C29 H34 N2 O6 S'
_chemical_formula_sum            'C29 H34 N2 O6 S'
_chemical_formula_weight         538.64
_chemical_melting_point          ?
loop_
_atom_type_symbol
_atom_type_description
_atom_type_scat_dispersion_real
_atom_type_scat_dispersion_imag
_atom_type_scat_source
C C 0.0181 0.0091 'International Tables Vol C Tables 4.2.6.8 and 6.1.1.4'
H H 0.0000 0.0000 'International Tables Vol C Tables 4.2.6.8 and 6.1.1.4'
N N 0.0311 0.0180 'International Tables Vol C Tables 4.2.6.8 and 6.1.1.4'
O O 0.0492 0.0322 'International Tables Vol C Tables 4.2.6.8 and 6.1.1.4'
S S 0.3331 0.5567 'International Tables Vol C Tables 4.2.6.8 and 6.1.1.4'

_shelx_space_group_comment       
;
The symmetry employed for this shelxl refinement is uniquely defined
by the following loop, which should always be used as a source of
symmetry information in preference to the above space-group names.
They are only intended as comments.
;
_space_group_crystal_system      tetragonal
_space_group_IT_number           88
_space_group_name_H-M_alt        'I 41/a'
_space_group_name_Hall           '-I 4ad'
loop_
_space_group_symop_operation_xyz
'x, y, z'
'-x+1/2, -y, z+1/2'
'-y+3/4, x+1/4, z+1/4'
'y+3/4, -x+3/4, z+3/4'
'x+1/2, y+1/2, z+1/2'
'-x+1, -y+1/2, z+1'
'-y+5/4, x+3/4, z+3/4'
'y+5/4, -x+5/4, z+5/4'
'-x, -y, -z'
'x-1/2, y, -z-1/2'
'y-3/4, -x-1/4, -z-1/4'
'-y-3/4, x-3/4, -z-3/4'
'-x+1/2, -y+1/2, -z+1/2'
'x, y+1/2, -z'
'y-1/4, -x+1/4, -z+1/4'
'-y-1/4, x-1/4, -z-1/4'

_cell_length_a                   29.2891(19)
_cell_length_b                   29.2891(19)
_cell_length_c                   18.1917(13)
_cell_angle_alpha                90
_cell_angle_beta                 90
_cell_angle_gamma                90
_cell_volume                     15606(2)
_cell_formula_units_Z            16
_cell_measurement_reflns_used    2671
_cell_measurement_temperature    173(2)
_cell_measurement_theta_max      58.755
_cell_measurement_theta_min      2.860
_shelx_estimated_absorpt_T_max   0.898
_shelx_estimated_absorpt_T_min   0.714
_exptl_absorpt_coefficient_mu    1.002
_exptl_absorpt_correction_T_max  0.7532
_exptl_absorpt_correction_T_min  0.5632
_exptl_absorpt_correction_type   multi-scan
_exptl_absorpt_process_details   
;
SADABS-2014/5 (Bruker,2014/5) was used for absorption correction.
wR2(int) was 0.0998 before and 0.0519 after correction.
The Ratio of minimum to maximum transmission is 0.7477.
The \l/2 correction factor is Not present.
;
_exptl_absorpt_special_details   ?
_exptl_crystal_colour            colourless
_exptl_crystal_colour_primary    colourless
_exptl_crystal_density_diffrn    0.917
_exptl_crystal_density_meas      ?
_exptl_crystal_density_method    ?
_exptl_crystal_description       irreg
_exptl_crystal_F_000             4576
_exptl_crystal_size_max          0.36
_exptl_crystal_size_mid          0.23
_exptl_crystal_size_min          0.11
_exptl_transmission_factor_max   ?
_exptl_transmission_factor_min   ?
_diffrn_reflns_av_R_equivalents  0.1158
_diffrn_reflns_av_unetI/netI     0.0828
_diffrn_reflns_Laue_measured_fraction_full 0.961
_diffrn_reflns_Laue_measured_fraction_max 0.961
_diffrn_reflns_limit_h_max       31
_diffrn_reflns_limit_h_min       -32
_diffrn_reflns_limit_k_max       29
_diffrn_reflns_limit_k_min       -33
_diffrn_reflns_limit_l_max       21
_diffrn_reflns_limit_l_min       -21
_diffrn_reflns_number            37725
_diffrn_reflns_point_group_measured_fraction_full 0.961
_diffrn_reflns_point_group_measured_fraction_max 0.961
_diffrn_reflns_theta_full        65.078
_diffrn_reflns_theta_max         65.078
_diffrn_reflns_theta_min         2.859
_diffrn_ambient_temperature      173(2)
_diffrn_detector_area_resol_mean 512
_diffrn_measured_fraction_theta_full 0.961
_diffrn_measured_fraction_theta_max 0.961
_diffrn_measurement_device_type  'Bruker APEX-II CCD'
_diffrn_measurement_method       '\f and \w scans'
_diffrn_radiation_monochromator  graphite
_diffrn_radiation_type           CuK\a
_diffrn_radiation_wavelength     1.54178
_diffrn_source                   'sealed tube'
_diffrn_standards_number         0
_reflns_Friedel_coverage         0.000
_reflns_Friedel_fraction_full    .
_reflns_Friedel_fraction_max     .
_reflns_number_gt                2484
_reflns_number_total             6404
_reflns_special_details          
;
 Reflections were merged by SHELXL according to the crystal
 class for the calculation of statistics and refinement.
 
 Structure factors included contributions from the .fab file.
 
 _reflns_Friedel_fraction is defined as the number of unique
 Friedel pairs measured divided by the number that would be
 possible theoretically, ignoring centric projections and
 systematic absences.
;
_reflns_threshold_expression     'I > 2\s(I)'
_computing_cell_refinement       'SAINT v7.68A (Bruker, 2009)'
_computing_data_collection       'APEX2 v2014.11 (Bruker, 2014)'
_computing_data_reduction        'SAINT v7.68A (Bruker, 2009)'
_computing_molecular_graphics    'Olex2 (Dolomanov et al., 2009)'
_computing_publication_material  'Olex2 (Dolomanov et al., 2009)'
_computing_structure_refinement  'SHELXL-2014/7 (Sheldrick, 2008)'
_computing_structure_solution    'XT (Sheldrick, 2015)'
_refine_diff_density_max         0.169
_refine_diff_density_min         -0.179
_refine_diff_density_rms         0.033
_refine_ls_extinction_coef       .
_refine_ls_extinction_method     none
_refine_ls_goodness_of_fit_ref   1.014
_refine_ls_hydrogen_treatment    constr
_refine_ls_matrix_type           full
_refine_ls_number_parameters     347
_refine_ls_number_reflns         6404
_refine_ls_number_restraints     249
_refine_ls_R_factor_all          0.1707
_refine_ls_R_factor_gt           0.0690
_refine_ls_restrained_S_all      1.017
_refine_ls_shift/su_max          0.000
_refine_ls_shift/su_mean         0.000
_refine_ls_structure_factor_coef Fsqd
_refine_ls_weighting_details     
'w=1/[\s^2^(Fo^2^)+(0.0824P)^2^+3.5296P] where P=(Fo^2^+2Fc^2^)/3'
_refine_ls_weighting_scheme      calc
_refine_ls_wR_factor_gt          0.1637
_refine_ls_wR_factor_ref         0.2190
_refine_special_details          ?
_olex2_refinement_description    
;
1. Fixed Uiso
 At 1.2 times of:
  All C(H) groups, All C(H,H) groups
 At 1.5 times of:
  All C(H,H,H) groups
2. Rigid body (RIGU) restrains
 C3, C10, C4, C17, C2, C1, N2
 with sigma for 1-2 distances of 0.002 and sigma for 1-3 distances of 0.002
 C3, C4, C9, N1, C10
 with sigma for 1-2 distances of 0.002 and sigma for 1-3 distances of 0.002
 N1, C25, O3, C26, C9
 with sigma for 1-2 distances of 0.002 and sigma for 1-3 distances of 0.002
 C9, C8, C7, C6, C5, C4, C3
 with sigma for 1-2 distances of 0.002 and sigma for 1-3 distances of 0.002
 C11, C12, O4, C13, C14, C15, C27, C28
 with sigma for 1-2 distances of 0.002 and sigma for 1-3 distances of 0.002
 C28, O5, O6, C29, C14
 with sigma for 1-2 distances of 0.002 and sigma for 1-3 distances of 0.002
 C18, C23, C22, C21, C20, C19, C24
 with sigma for 1-2 distances of 0.002 and sigma for 1-3 distances of 0.002
3.a Ternary CH refined with riding coordinates:
 C10(H10), C15(H15), C14(H14), C11(H11), C13(H13), C17(H17)
3.b Secondary CH2 refined with riding coordinates:
 C2(H2A,H2B), C16(H16A,H16B), C12(H12A,H12B), C1(H1A,H1B)
3.c Aromatic/amide H refined with riding coordinates:
 C5(H5), C8(H8), C7(H7), C6(H6), C23(H23), C22(H22), C19(H19), C20(H20)
3.d Idealised Me refined as rotating group:
 C26(H26A,H26B,H26C), C27(H27A,H27B,H27C), C29(H29A,H29B,H29C), C24(H24A,H24B,
 H24C)
;
_atom_sites_solution_hydrogens   geom
_atom_sites_solution_primary     dual
_atom_sites_solution_secondary   ?
loop_
_atom_site_label
_atom_site_type_symbol
_atom_site_fract_x
_atom_site_fract_y
_atom_site_fract_z
_atom_site_U_iso_or_equiv
_atom_site_adp_type
_atom_site_occupancy
_atom_site_site_symmetry_order
_atom_site_calc_flag
_atom_site_refinement_flags_posn
_atom_site_refinement_flags_adp
_atom_site_refinement_flags_occupancy
_atom_site_disorder_assembly
_atom_site_disorder_group
S1 S 0.62547(6) 0.34724(5) 0.61468(8) 0.1054(5) Uani 1 1 d . . . . .
O4 O 0.58470(10) 0.55582(10) 0.42410(17) 0.0831(9) Uani 1 1 d . U . . .
O3 O 0.46611(10) 0.50818(10) 0.39411(18) 0.0893(10) Uani 1 1 d . U . . .
N1 N 0.51054(12) 0.44649(11) 0.37188(19) 0.0746(10) Uani 1 1 d . U . . .
O1 O 0.67112(13) 0.35734(13) 0.58964(19) 0.1169(13) Uani 1 1 d . . . . .
O6 O 0.71642(12) 0.51349(13) 0.4872(2) 0.1202(13) Uani 1 1 d . U . . .
N2 N 0.59097(13) 0.36393(12) 0.5498(2) 0.0881(11) Uani 1 1 d . U . . .
O2 O 0.61163(15) 0.30101(13) 0.63198(19) 0.1290(14) Uani 1 1 d . . . . .
O5 O 0.68750(13) 0.50333(15) 0.5991(3) 0.1346(15) Uani 1 1 d . U . . .
C9 C 0.52157(14) 0.40072(15) 0.3473(3) 0.0760(11) Uani 1 1 d . U . . .
C4 C 0.54823(14) 0.37921(15) 0.4002(2) 0.0748(11) Uani 1 1 d . U . . .
C10 C 0.54396(14) 0.45731(14) 0.4309(2) 0.0737(11) Uani 1 1 d . U . . .
H10 H 0.5317 0.4803 0.4664 0.088 Uiso 1 1 calc R . . . .
C15 C 0.63256(14) 0.46946(14) 0.4382(2) 0.0756(12) Uani 1 1 d . U . . .
H15 H 0.6585 0.4736 0.4032 0.091 Uiso 1 1 calc R . . . .
C25 C 0.47131(15) 0.47168(16) 0.3612(3) 0.0786(12) Uani 1 1 d . U . . .
C3 C 0.55158(14) 0.41068(15) 0.4671(3) 0.0743(10) Uani 1 1 d . U . . .
C5 C 0.56378(14) 0.33427(14) 0.3879(3) 0.0800(13) Uani 1 1 d . U . . .
H5 H 0.5821 0.3189 0.4232 0.096 Uiso 1 1 calc R . . . .
C2 C 0.51578(15) 0.39469(15) 0.5249(2) 0.0827(12) Uani 1 1 d . U . . .
H2A H 0.5086 0.4193 0.5604 0.099 Uiso 1 1 calc R . . . .
H2B H 0.4872 0.3843 0.5011 0.099 Uiso 1 1 calc R . . . .
C8 C 0.51074(15) 0.38034(16) 0.2805(3) 0.0839(13) Uani 1 1 d . U . . .
H8 H 0.4936 0.3961 0.2441 0.101 Uiso 1 1 calc R . . . .
C14 C 0.63659(15) 0.50871(15) 0.4955(3) 0.0817(12) Uani 1 1 d . U . . .
H14 H 0.6119 0.5043 0.5329 0.098 Uiso 1 1 calc R . . . .
C16 C 0.63778(15) 0.42107(14) 0.4705(3) 0.0808(13) Uani 1 1 d . . . . .
H16A H 0.6419 0.3986 0.4304 0.097 Uiso 1 1 calc R . . . .
H16B H 0.6649 0.4198 0.5030 0.097 Uiso 1 1 calc R . . . .
C11 C 0.58843(14) 0.47463(14) 0.3922(2) 0.0750(12) Uani 1 1 d . U . . .
H11 H 0.5926 0.4552 0.3474 0.090 Uiso 1 1 calc R . . . .
C13 C 0.62891(16) 0.55559(15) 0.4587(3) 0.0875(13) Uani 1 1 d . U . . .
H13 H 0.6530 0.5606 0.4205 0.105 Uiso 1 1 calc R . . . .
C17 C 0.59489(14) 0.40988(14) 0.5141(2) 0.0764(11) Uani 1 1 d . U . . .
H17 H 0.5915 0.4335 0.5533 0.092 Uiso 1 1 calc R . . . .
C12 C 0.58249(16) 0.52358(15) 0.3649(3) 0.0841(13) Uani 1 1 d . U . . .
H12A H 0.6067 0.5306 0.3287 0.101 Uiso 1 1 calc R . . . .
H12B H 0.5526 0.5265 0.3398 0.101 Uiso 1 1 calc R . . . .
C7 C 0.52624(15) 0.33528(15) 0.2690(3) 0.0855(13) Uani 1 1 d . U . . .
H7 H 0.5193 0.3200 0.2243 0.103 Uiso 1 1 calc R . . . .
C28 C 0.68166(19) 0.50722(17) 0.5350(4) 0.0968(15) Uani 1 1 d . U . . .
C26 C 0.43523(15) 0.45361(16) 0.3102(3) 0.1000(17) Uani 1 1 d . U . . .
H26A H 0.4061 0.4688 0.3206 0.150 Uiso 1 1 calc GR . . . .
H26B H 0.4319 0.4206 0.3176 0.150 Uiso 1 1 calc GR . . . .
H26C H 0.4441 0.4596 0.2592 0.150 Uiso 1 1 calc GR . . . .
C6 C 0.55139(15) 0.31335(16) 0.3224(3) 0.0876(13) Uani 1 1 d . U . . .
H6 H 0.5606 0.2827 0.3140 0.105 Uiso 1 1 calc R . . . .
C27 C 0.62915(17) 0.59547(16) 0.5127(3) 0.1044(17) Uani 1 1 d . U . . .
H27A H 0.6254 0.6242 0.4857 0.157 Uiso 1 1 calc GR . . . .
H27B H 0.6582 0.5960 0.5393 0.157 Uiso 1 1 calc GR . . . .
H27C H 0.6040 0.5919 0.5477 0.157 Uiso 1 1 calc GR . . . .
C18 C 0.6153(2) 0.38139(19) 0.6930(3) 0.1020(16) Uani 1 1 d . U . . .
C23 C 0.63724(19) 0.4236(2) 0.6986(3) 0.1086(17) Uani 1 1 d . U . . .
H23 H 0.6569 0.4342 0.6607 0.130 Uiso 1 1 calc R . . . .
C1 C 0.54088(16) 0.35503(16) 0.5623(3) 0.0953(14) Uani 1 1 d . U . . .
H1A H 0.5339 0.3542 0.6155 0.114 Uiso 1 1 calc R . . . .
H1B H 0.5318 0.3255 0.5402 0.114 Uiso 1 1 calc R . . . .
C22 C 0.6295(2) 0.4500(2) 0.7622(3) 0.1225(19) Uani 1 1 d . U . . .
H22 H 0.6444 0.4786 0.7670 0.147 Uiso 1 1 calc R . . . .
C29 C 0.76274(18) 0.5123(2) 0.5185(4) 0.159(3) Uani 1 1 d . U . . .
H29A H 0.7852 0.5115 0.4786 0.239 Uiso 1 1 calc GR . . . .
H29B H 0.7661 0.4850 0.5492 0.239 Uiso 1 1 calc GR . . . .
H29C H 0.7677 0.5396 0.5485 0.239 Uiso 1 1 calc GR . . . .
C19 C 0.5861(2) 0.3661(2) 0.7484(3) 0.139(2) Uani 1 1 d . U . . .
H19 H 0.5713 0.3374 0.7446 0.167 Uiso 1 1 calc R . . . .
C21 C 0.6007(3) 0.4355(2) 0.8177(4) 0.147(2) Uani 1 1 d . U . . .
C20 C 0.5792(3) 0.3936(2) 0.8089(4) 0.163(3) Uani 1 1 d . U . . .
H20 H 0.5589 0.3835 0.8461 0.196 Uiso 1 1 calc R . . . .
C24 C 0.5932(4) 0.4649(2) 0.8862(4) 0.213(4) Uani 1 1 d . U . . .
H24A H 0.6190 0.4858 0.8923 0.320 Uiso 1 1 calc GR . . . .
H24B H 0.5907 0.4452 0.9295 0.320 Uiso 1 1 calc GR . . . .
H24C H 0.5650 0.4826 0.8805 0.320 Uiso 1 1 calc GR . . . .

loop_
_atom_site_aniso_label
_atom_site_aniso_U_11
_atom_site_aniso_U_22
_atom_site_aniso_U_33
_atom_site_aniso_U_23
_atom_site_aniso_U_13
_atom_site_aniso_U_12
S1 0.1179(13) 0.0970(12) 0.1013(11) -0.0101(8) -0.0048(9) 0.0252(9)
O4 0.0698(19) 0.0742(19) 0.105(2) -0.0175(15) 0.0011(15) -0.0008(14)
O3 0.076(2) 0.075(2) 0.118(3) -0.0211(17) -0.0097(17) 0.0081(15)
N1 0.0569(19) 0.068(2) 0.099(2) -0.0203(17) -0.0064(16) 0.0012(14)
O1 0.093(3) 0.145(3) 0.113(3) -0.007(2) 0.003(2) 0.035(2)
O6 0.067(2) 0.140(3) 0.154(3) -0.032(2) -0.0073(19) -0.007(2)
N2 0.086(2) 0.070(2) 0.108(3) -0.005(2) -0.001(2) 0.0045(18)
O2 0.189(4) 0.075(3) 0.122(3) 0.003(2) -0.007(3) 0.021(2)
O5 0.108(3) 0.158(4) 0.138(3) -0.008(3) -0.033(2) -0.028(2)
C9 0.065(3) 0.069(2) 0.094(3) -0.0196(18) 0.0019(19) 0.0008(18)
C4 0.062(3) 0.069(2) 0.093(2) -0.0166(17) 0.0043(19) -0.0006(17)
C10 0.061(3) 0.068(2) 0.093(3) -0.0171(18) -0.005(2) 0.0014(17)
C15 0.059(2) 0.076(3) 0.092(3) -0.017(2) 0.004(2) 0.0001(18)
C25 0.063(2) 0.070(3) 0.102(3) -0.012(2) -0.002(2) 0.0012(18)
C3 0.062(2) 0.071(2) 0.090(2) -0.0154(17) 0.0031(17) 0.0017(17)
C5 0.066(3) 0.069(2) 0.105(3) -0.020(2) 0.004(2) 0.0065(19)
C2 0.075(3) 0.074(3) 0.099(3) -0.012(2) 0.009(2) 0.0001(19)
C8 0.075(3) 0.080(3) 0.097(3) -0.025(2) -0.005(2) 0.001(2)
C14 0.069(2) 0.076(2) 0.100(3) -0.020(2) -0.001(2) -0.0024(18)
C16 0.063(3) 0.073(3) 0.107(4) -0.012(3) 0.005(3) 0.003(2)
C11 0.061(3) 0.071(2) 0.093(3) -0.016(2) 0.004(2) 0.0003(19)
C13 0.072(3) 0.077(3) 0.114(3) -0.020(2) -0.003(2) -0.0046(19)
C17 0.071(2) 0.066(2) 0.093(3) -0.015(2) -0.003(2) 0.0040(18)
C12 0.080(3) 0.076(3) 0.096(3) -0.011(2) -0.003(2) -0.002(2)
C7 0.069(3) 0.074(3) 0.114(3) -0.026(2) 0.001(2) -0.005(2)
C28 0.074(3) 0.084(3) 0.132(3) -0.022(3) -0.020(2) -0.007(2)
C26 0.072(3) 0.088(3) 0.139(4) -0.037(3) -0.027(3) 0.015(2)
C6 0.073(3) 0.075(3) 0.114(3) -0.026(2) 0.004(2) 0.002(2)
C27 0.101(4) 0.076(3) 0.136(4) -0.033(3) -0.013(3) -0.001(3)
C18 0.122(4) 0.088(3) 0.096(3) -0.010(3) 0.000(3) 0.014(3)
C23 0.122(4) 0.102(4) 0.102(3) -0.005(3) -0.013(3) 0.004(3)
C1 0.091(3) 0.083(3) 0.111(4) -0.002(3) 0.004(2) -0.004(2)
C22 0.170(5) 0.100(4) 0.098(3) -0.004(3) -0.015(3) 0.007(3)
C29 0.067(3) 0.168(6) 0.243(7) -0.044(5) -0.029(3) -0.002(3)
C19 0.195(6) 0.106(4) 0.118(4) -0.019(3) 0.037(4) -0.006(4)
C21 0.228(6) 0.106(4) 0.107(4) -0.012(3) 0.023(4) 0.004(4)
C20 0.258(7) 0.110(4) 0.121(4) -0.018(3) 0.053(4) -0.011(4)
C24 0.395(12) 0.126(5) 0.120(5) -0.026(4) 0.061(6) -0.007(6)

_geom_special_details            
;
 All esds (except the esd in the dihedral angle between two l.s. planes)
 are estimated using the full covariance matrix.  The cell esds are taken
 into account individually in the estimation of esds in distances, angles
 and torsion angles; correlations between esds in cell parameters are only
 used when they are defined by crystal symmetry.  An approximate (isotropic)
 treatment of cell esds is used for estimating esds involving l.s. planes.
;
loop_
_geom_bond_atom_site_label_1
_geom_bond_atom_site_label_2
_geom_bond_distance
_geom_bond_site_symmetry_2
_geom_bond_publ_flag
S1 O1 1.443(4) . ?
S1 N2 1.629(4) . ?
S1 O2 1.448(4) . ?
S1 C18 1.766(5) . ?
O4 C13 1.440(5) . ?
O4 C12 1.433(5) . ?
O3 C25 1.235(5) . ?
N1 C9 1.450(5) . ?
N1 C10 1.487(5) . ?
N1 C25 1.379(5) . ?
O6 C28 1.353(6) . ?
O6 C29 1.472(6) . ?
N2 C17 1.499(5) . ?
N2 C1 1.507(5) . ?
O5 C28 1.183(6) . ?
C9 C4 1.390(6) . ?
C9 C8 1.391(5) . ?
C4 C3 1.531(5) . ?
C4 C5 1.411(5) . ?
C10 H10 1.0000 . ?
C10 C3 1.533(5) . ?
C10 C11 1.565(5) . ?
C15 H15 1.0000 . ?
C15 C14 1.557(5) . ?
C15 C16 1.542(5) . ?
C15 C11 1.547(5) . ?
C25 C26 1.502(6) . ?
C3 C2 1.557(6) . ?
C3 C17 1.529(6) . ?
C5 H5 0.9500 . ?
C5 C6 1.388(6) . ?
C2 H2A 0.9900 . ?
C2 H2B 0.9900 . ?
C2 C1 1.533(6) . ?
C8 H8 0.9500 . ?
C8 C7 1.411(5) . ?
C14 H14 1.0000 . ?
C14 C13 1.545(6) . ?
C14 C28 1.504(6) . ?
C16 H16A 0.9900 . ?
C16 H16B 0.9900 . ?
C16 C17 1.522(5) . ?
C11 H11 1.0000 . ?
C11 C12 1.527(6) . ?
C13 H13 1.0000 . ?
C13 C27 1.526(6) . ?
C17 H17 1.0000 . ?
C12 H12A 0.9900 . ?
C12 H12B 0.9900 . ?
C7 H7 0.9500 . ?
C7 C6 1.378(6) . ?
C26 H26A 0.9800 . ?
C26 H26B 0.9800 . ?
C26 H26C 0.9800 . ?
C6 H6 0.9500 . ?
C27 H27A 0.9800 . ?
C27 H27B 0.9800 . ?
C27 H27C 0.9800 . ?
C18 C23 1.397(7) . ?
C18 C19 1.396(7) . ?
C23 H23 0.9500 . ?
C23 C22 1.409(7) . ?
C1 H1A 0.9900 . ?
C1 H1B 0.9900 . ?
C22 H22 0.9500 . ?
C22 C21 1.383(8) . ?
C29 H29A 0.9800 . ?
C29 H29B 0.9800 . ?
C29 H29C 0.9800 . ?
C19 H19 0.9500 . ?
C19 C20 1.378(8) . ?
C21 C20 1.387(8) . ?
C21 C24 1.531(8) . ?
C20 H20 0.9500 . ?
C24 H24A 0.9800 . ?
C24 H24B 0.9800 . ?
C24 H24C 0.9800 . ?

loop_
_geom_angle_atom_site_label_1
_geom_angle_atom_site_label_2
_geom_angle_atom_site_label_3
_geom_angle
_geom_angle_site_symmetry_1
_geom_angle_site_symmetry_3
_geom_angle_publ_flag
O1 S1 N2 106.5(2) . . ?
O1 S1 O2 121.3(2) . . ?
O1 S1 C18 107.1(3) . . ?
N2 S1 C18 108.0(2) . . ?
O2 S1 N2 105.3(2) . . ?
O2 S1 C18 107.9(3) . . ?
C12 O4 C13 111.4(3) . . ?
C9 N1 C10 105.9(3) . . ?
C25 N1 C9 129.6(4) . . ?
C25 N1 C10 122.4(4) . . ?
C28 O6 C29 116.2(5) . . ?
C17 N2 S1 122.4(3) . . ?
C17 N2 C1 107.2(3) . . ?
C1 N2 S1 116.3(3) . . ?
C4 C9 N1 109.3(4) . . ?
C4 C9 C8 122.6(4) . . ?
C8 C9 N1 128.0(4) . . ?
C9 C4 C3 108.3(4) . . ?
C9 C4 C5 119.7(4) . . ?
C5 C4 C3 131.8(4) . . ?
N1 C10 H10 111.9 . . ?
N1 C10 C3 102.5(3) . . ?
N1 C10 C11 107.0(4) . . ?
C3 C10 H10 111.9 . . ?
C3 C10 C11 111.2(3) . . ?
C11 C10 H10 111.9 . . ?
C14 C15 H15 106.2 . . ?
C16 C15 H15 106.2 . . ?
C16 C15 C14 114.6(4) . . ?
C16 C15 C11 112.3(3) . . ?
C11 C15 H15 106.2 . . ?
C11 C15 C14 110.7(3) . . ?
O3 C25 N1 119.8(4) . . ?
O3 C25 C26 121.2(4) . . ?
N1 C25 C26 119.0(4) . . ?
C4 C3 C10 100.6(4) . . ?
C4 C3 C2 108.3(3) . . ?
C10 C3 C2 117.4(4) . . ?
C17 C3 C4 119.2(4) . . ?
C17 C3 C10 112.0(4) . . ?
C17 C3 C2 100.2(4) . . ?
C4 C5 H5 121.2 . . ?
C6 C5 C4 117.6(5) . . ?
C6 C5 H5 121.2 . . ?
C3 C2 H2A 111.4 . . ?
C3 C2 H2B 111.4 . . ?
H2A C2 H2B 109.3 . . ?
C1 C2 C3 101.8(4) . . ?
C1 C2 H2A 111.4 . . ?
C1 C2 H2B 111.4 . . ?
C9 C8 H8 121.4 . . ?
C9 C8 C7 117.2(5) . . ?
C7 C8 H8 121.4 . . ?
C15 C14 H14 107.8 . . ?
C13 C14 C15 110.8(4) . . ?
C13 C14 H14 107.8 . . ?
C28 C14 C15 111.4(4) . . ?
C28 C14 H14 107.8 . . ?
C28 C14 C13 111.2(4) . . ?
C15 C16 H16A 110.0 . . ?
C15 C16 H16B 110.0 . . ?
H16A C16 H16B 108.4 . . ?
C17 C16 C15 108.3(4) . . ?
C17 C16 H16A 110.0 . . ?
C17 C16 H16B 110.0 . . ?
C10 C11 H11 106.4 . . ?
C15 C11 C10 114.9(4) . . ?
C15 C11 H11 106.4 . . ?
C12 C11 C10 110.8(4) . . ?
C12 C11 C15 111.3(3) . . ?
C12 C11 H11 106.4 . . ?
O4 C13 C14 109.0(4) . . ?
O4 C13 H13 109.3 . . ?
O4 C13 C27 106.4(4) . . ?
C14 C13 H13 109.3 . . ?
C27 C13 C14 113.6(4) . . ?
C27 C13 H13 109.3 . . ?
N2 C17 C3 101.1(3) . . ?
N2 C17 C16 118.9(4) . . ?
N2 C17 H17 107.8 . . ?
C3 C17 H17 107.8 . . ?
C16 C17 C3 113.0(4) . . ?
C16 C17 H17 107.8 . . ?
O4 C12 C11 111.7(4) . . ?
O4 C12 H12A 109.3 . . ?
O4 C12 H12B 109.3 . . ?
C11 C12 H12A 109.3 . . ?
C11 C12 H12B 109.3 . . ?
H12A C12 H12B 107.9 . . ?
C8 C7 H7 119.9 . . ?
C6 C7 C8 120.3(5) . . ?
C6 C7 H7 119.9 . . ?
O6 C28 C14 110.4(5) . . ?
O5 C28 O6 122.6(5) . . ?
O5 C28 C14 126.9(6) . . ?
C25 C26 H26A 109.5 . . ?
C25 C26 H26B 109.5 . . ?
C25 C26 H26C 109.5 . . ?
H26A C26 H26B 109.5 . . ?
H26A C26 H26C 109.5 . . ?
H26B C26 H26C 109.5 . . ?
C5 C6 H6 118.7 . . ?
C7 C6 C5 122.6(5) . . ?
C7 C6 H6 118.7 . . ?
C13 C27 H27A 109.5 . . ?
C13 C27 H27B 109.5 . . ?
C13 C27 H27C 109.5 . . ?
H27A C27 H27B 109.5 . . ?
H27A C27 H27C 109.5 . . ?
H27B C27 H27C 109.5 . . ?
C23 C18 S1 118.9(5) . . ?
C19 C18 S1 120.3(5) . . ?
C19 C18 C23 120.8(6) . . ?
C18 C23 H23 120.9 . . ?
C18 C23 C22 118.2(6) . . ?
C22 C23 H23 120.9 . . ?
N2 C1 C2 105.6(4) . . ?
N2 C1 H1A 110.6 . . ?
N2 C1 H1B 110.6 . . ?
C2 C1 H1A 110.6 . . ?
C2 C1 H1B 110.6 . . ?
H1A C1 H1B 108.8 . . ?
C23 C22 H22 119.0 . . ?
C21 C22 C23 121.9(7) . . ?
C21 C22 H22 119.0 . . ?
O6 C29 H29A 109.5 . . ?
O6 C29 H29B 109.5 . . ?
O6 C29 H29C 109.5 . . ?
H29A C29 H29B 109.5 . . ?
H29A C29 H29C 109.5 . . ?
H29B C29 H29C 109.5 . . ?
C18 C19 H19 120.7 . . ?
C20 C19 C18 118.6(7) . . ?
C20 C19 H19 120.7 . . ?
C22 C21 C20 117.6(7) . . ?
C22 C21 C24 120.6(7) . . ?
C20 C21 C24 121.8(7) . . ?
C19 C20 C21 122.9(7) . . ?
C19 C20 H20 118.6 . . ?
C21 C20 H20 118.6 . . ?
C21 C24 H24A 109.5 . . ?
C21 C24 H24B 109.5 . . ?
C21 C24 H24C 109.5 . . ?
H24A C24 H24B 109.5 . . ?
H24A C24 H24C 109.5 . . ?
H24B C24 H24C 109.5 . . ?

loop_
_geom_torsion_atom_site_label_1
_geom_torsion_atom_site_label_2
_geom_torsion_atom_site_label_3
_geom_torsion_atom_site_label_4
_geom_torsion
_geom_torsion_site_symmetry_1
_geom_torsion_site_symmetry_2
_geom_torsion_site_symmetry_3
_geom_torsion_site_symmetry_4
_geom_torsion_publ_flag
S1 N2 C17 C3 -172.2(3) . . . . ?
S1 N2 C17 C16 63.6(5) . . . . ?
S1 N2 C1 C2 147.3(3) . . . . ?
S1 C18 C23 C22 -178.8(4) . . . . ?
S1 C18 C19 C20 179.6(5) . . . . ?
N1 C9 C4 C3 5.5(5) . . . . ?
N1 C9 C4 C5 -179.2(4) . . . . ?
N1 C9 C8 C7 178.8(4) . . . . ?
N1 C10 C3 C4 35.1(4) . . . . ?
N1 C10 C3 C2 -82.0(4) . . . . ?
N1 C10 C3 C17 162.8(3) . . . . ?
N1 C10 C11 C15 -156.7(3) . . . . ?
N1 C10 C11 C12 76.2(4) . . . . ?
O1 S1 N2 C17 -47.7(4) . . . . ?
O1 S1 N2 C1 177.6(3) . . . . ?
O1 S1 C18 C23 29.7(5) . . . . ?
O1 S1 C18 C19 -149.7(5) . . . . ?
N2 S1 C18 C23 -84.7(5) . . . . ?
N2 S1 C18 C19 95.8(5) . . . . ?
O2 S1 N2 C17 -177.8(3) . . . . ?
O2 S1 N2 C1 47.5(4) . . . . ?
O2 S1 C18 C23 161.9(4) . . . . ?
O2 S1 C18 C19 -17.6(6) . . . . ?
C9 N1 C10 C3 -33.6(4) . . . . ?
C9 N1 C10 C11 83.5(4) . . . . ?
C9 N1 C25 O3 171.2(4) . . . . ?
C9 N1 C25 C26 -7.8(7) . . . . ?
C9 C4 C3 C10 -25.6(4) . . . . ?
C9 C4 C3 C2 98.1(4) . . . . ?
C9 C4 C3 C17 -148.5(4) . . . . ?
C9 C4 C5 C6 -0.1(6) . . . . ?
C9 C8 C7 C6 -0.6(7) . . . . ?
C4 C9 C8 C7 2.9(7) . . . . ?
C4 C3 C2 C1 81.5(4) . . . . ?
C4 C3 C17 N2 -69.9(5) . . . . ?
C4 C3 C17 C16 58.2(5) . . . . ?
C4 C5 C6 C7 2.3(7) . . . . ?
C10 N1 C9 C4 18.1(5) . . . . ?
C10 N1 C9 C8 -158.3(4) . . . . ?
C10 N1 C25 O3 10.3(7) . . . . ?
C10 N1 C25 C26 -168.7(4) . . . . ?
C10 C3 C2 C1 -165.5(4) . . . . ?
C10 C3 C17 N2 173.1(3) . . . . ?
C10 C3 C17 C16 -58.8(5) . . . . ?
C10 C11 C12 O4 75.5(4) . . . . ?
C15 C14 C13 O4 57.7(5) . . . . ?
C15 C14 C13 C27 176.1(4) . . . . ?
C15 C14 C28 O6 62.6(6) . . . . ?
C15 C14 C28 O5 -120.7(6) . . . . ?
C15 C16 C17 N2 178.5(4) . . . . ?
C15 C16 C17 C3 60.4(5) . . . . ?
C15 C11 C12 O4 -53.6(5) . . . . ?
C25 N1 C9 C4 -145.2(4) . . . . ?
C25 N1 C9 C8 38.4(7) . . . . ?
C25 N1 C10 C3 131.2(4) . . . . ?
C25 N1 C10 C11 -111.8(4) . . . . ?
C3 C4 C5 C6 174.0(4) . . . . ?
C3 C10 C11 C15 -45.5(5) . . . . ?
C3 C10 C11 C12 -172.6(4) . . . . ?
C3 C2 C1 N2 23.6(5) . . . . ?
C5 C4 C3 C10 159.8(5) . . . . ?
C5 C4 C3 C2 -76.5(6) . . . . ?
C5 C4 C3 C17 36.9(7) . . . . ?
C2 C3 C17 N2 47.8(4) . . . . ?
C2 C3 C17 C16 176.0(3) . . . . ?
C8 C9 C4 C3 -177.9(4) . . . . ?
C8 C9 C4 C5 -2.5(7) . . . . ?
C8 C7 C6 C5 -2.0(7) . . . . ?
C14 C15 C16 C17 72.6(5) . . . . ?
C14 C15 C11 C10 -80.0(5) . . . . ?
C14 C15 C11 C12 46.9(5) . . . . ?
C16 C15 C14 C13 -177.6(4) . . . . ?
C16 C15 C14 C28 58.0(6) . . . . ?
C16 C15 C11 C10 49.4(5) . . . . ?
C16 C15 C11 C12 176.4(4) . . . . ?
C11 C10 C3 C4 -78.9(4) . . . . ?
C11 C10 C3 C2 163.9(4) . . . . ?
C11 C10 C3 C17 48.8(5) . . . . ?
C11 C15 C14 C13 -49.4(5) . . . . ?
C11 C15 C14 C28 -173.8(4) . . . . ?
C11 C15 C16 C17 -54.8(5) . . . . ?
C13 O4 C12 C11 63.7(5) . . . . ?
C13 C14 C28 O6 -61.5(5) . . . . ?
C13 C14 C28 O5 115.2(7) . . . . ?
C17 N2 C1 C2 6.2(5) . . . . ?
C17 C3 C2 C1 -44.0(4) . . . . ?
C12 O4 C13 C14 -65.0(5) . . . . ?
C12 O4 C13 C27 172.2(4) . . . . ?
C28 C14 C13 O4 -177.8(4) . . . . ?
C28 C14 C13 C27 -59.5(6) . . . . ?
C18 S1 N2 C17 67.1(4) . . . . ?
C18 S1 N2 C1 -67.6(4) . . . . ?
C18 C23 C22 C21 -0.7(9) . . . . ?
C18 C19 C20 C21 -1.2(12) . . . . ?
C23 C18 C19 C20 0.2(10) . . . . ?
C23 C22 C21 C20 -0.2(11) . . . . ?
C23 C22 C21 C24 179.7(6) . . . . ?
C1 N2 C17 C3 -34.0(4) . . . . ?
C1 N2 C17 C16 -158.2(4) . . . . ?
C22 C21 C20 C19 1.2(12) . . . . ?
C29 O6 C28 O5 3.8(8) . . . . ?
C29 O6 C28 C14 -179.3(4) . . . . ?
C19 C18 C23 C22 0.7(8) . . . . ?
C24 C21 C20 C19 -178.7(7) . . . . ?

_shelx_fab_checksum              1905
_shelx_fab_file                  
;
    0    2    0   -261.61      0.00
    2    2    0    100.80      0.00
   -2    4    0    231.72      0.00
    0    4    0    139.78      0.00
    2    4    0    103.16      0.00
    4    4    0     36.50      0.00
   -4    6    0    -47.29      0.00
   -2    6    0    -26.22      0.00
    0    6    0    144.55      0.00
    2    6    0    -61.48      0.00
    4    6    0   -116.53      0.00
    6    6    0   -109.23      0.00
   -6    8    0     38.07      0.00
   -4    8    0     12.49      0.00
   -2    8    0     39.58      0.00
    0    8    0    -21.21      0.00
    2    8    0      2.44      0.00
    4    8    0     28.71      0.00
    6    8    0     55.93      0.00
    8    8    0     52.11      0.00
   -8   10    0    -12.17      0.00
   -6   10    0    -14.87      0.00
   -4   10    0      5.37      0.00
   -2   10    0    -16.59      0.00
    0   10    0      1.86      0.00
    2   10    0    -14.77      0.00
    4   10    0      3.68      0.00
    6   10    0    -20.77      0.00
    8   10    0     -9.21      0.00
   10   10    0    -16.48      0.00
  -10   12    0      8.01      0.00
   -8   12    0      3.00      0.00
   -6   12    0      3.97      0.00
   -4   12    0    -12.17      0.00
   -2   12    0      5.11      0.00
    0   12    0     -8.61      0.00
    2   12    0     10.36      0.00
    4   12    0     -5.20      0.00
    6   12    0     13.46      0.00
    8   12    0      3.94      0.00
   10   12    0     13.09      0.00
   12   12    0      6.69      0.00
  -12   14    0     -7.96      0.00
  -10   14    0     -6.71      0.00
   -8   14    0     -7.94      0.00
   -6   14    0     -1.87      0.00
   -4   14    0      1.53      0.00
   -2   14    0      3.25      0.00
    0   14    0     -6.30      0.00
    2   14    0    -12.62      0.00
    4   14    0      6.19      0.00
    6   14    0      6.24      0.00
    8   14    0      0.13      0.00
   10   14    0     -1.30      0.00
   12   14    0     -8.85      0.00
   14   14    0     -7.23      0.00
  -14   16    0      5.47      0.00
  -12   16    0      1.51      0.00
  -10   16    0     -3.38      0.00
   -8   16    0      3.68      0.00
   -6   16    0      3.99      0.00
   -4   16    0     11.89      0.00
   -2   16    0     -6.11      0.00
    0   16    0     -0.09      0.00
    2   16    0     -1.46      0.00
    4   16    0     -5.40      0.00
    6   16    0     -4.33      0.00
    8   16    0      3.31      0.00
   10   16    0     -1.12      0.00
   12   16    0      8.27      0.00
   14   16    0      4.79      0.00
   16   16    0      0.78      0.00
  -16   18    0     -3.14      0.00
  -14   18    0     -7.43      0.00
  -12   18    0     -3.82      0.00
  -10   18    0     -4.23      0.00
   -8   18    0     -7.68      0.00
   -6   18    0      1.65      0.00
   -4   18    0     -0.23      0.00
   -2   18    0     -0.77      0.00
    0   18    0     -0.18      0.00
    2   18    0     -4.30      0.00
    4   18    0      1.88      0.00
    6   18    0     -1.12      0.00
   10   18    0     -9.64      0.00
   12   18    0     -3.44      0.00
   14   18    0     -3.74      0.00
   16   18    0     -4.36      0.00
   18   18    0     -3.38      0.00
  -18   20    0     -6.64      0.00
  -16   20    0      7.25      0.00
  -14   20    0      6.90      0.00
  -12   20    0      2.78      0.00
  -10   20    0      8.12      0.00
   -8   20    0      1.20      0.00
   -6   20    0      3.35      0.00
   -4   20    0     -1.91      0.00
   -2   20    0     -1.62      0.00
    0   20    0     -0.44      0.00
    2   20    0      1.18      0.00
    4   20    0    -16.29      0.00
    8   20    0      2.14      0.00
   10   20    0     11.53      0.00
   12   20    0      1.00      0.00
   16   20    0     -2.77      0.00
   18   20    0      4.06      0.00
   20   20    0      1.24      0.00
  -20   22    0      2.51      0.00
  -18   22    0     11.54      0.00
  -16   22    0     -1.40      0.00
  -14   22    0     -0.17      0.00
  -12   22    0     -1.63      0.00
  -10   22    0     -0.66      0.00
   -8   22    0      1.07      0.00
   -6   22    0      1.40      0.00
   -4   22    0      5.25      0.00
   -2   22    0      4.08      0.00
    0   22    0      2.45      0.00
    2   22    0     -5.92      0.00
    4   22    0      5.18      0.00
    8   22    0      4.93      0.00
   10   22    0     -1.27      0.00
   12   22    0      4.99      0.00
   14   22    0     -3.34      0.00
   16   22    0     -3.90      0.00
   18   22    0     -5.30      0.00
   20   22    0      2.51      0.00
   22   22    0     -0.20      0.00
  -22   24    0      4.77      0.00
  -20   24    0     -1.51      0.00
  -18   24    0      0.49      0.00
  -16   24    0      1.93      0.00
  -14   24    0     -1.19      0.00
  -12   24    0      4.45      0.00
  -10   24    0      0.09      0.00
   -8   24    0     -2.82      0.00
   -6   24    0     -2.11      0.00
   -4   24    0     -1.38      0.00
   -2   24    0    -10.88      0.00
    0   24    0     -9.02      0.00
    2   24    0     -0.72      0.00
   12   24    0      7.77      0.00
   14   24    0     -0.34      0.00
   16   24    0     10.04      0.00
   18   24    0      7.12      0.00
   20   24    0      2.84      0.00
   22   24    0     -3.66      0.00
   24   24    0      0.22      0.00
  -22   26    0      0.80      0.00
  -20   26    0      2.18      0.00
  -18   26    0      2.84      0.00
  -16   26    0      2.86      0.00
  -14   26    0     -4.76      0.00
  -12   26    0      0.83      0.00
  -10   26    0     -2.58      0.00
   -8   26    0      2.43      0.00
   -6   26    0     -5.07      0.00
   -4   26    0     -4.19      0.00
   -2   26    0     -5.11      0.00
    0   26    0     -3.16      0.00
    2   26    0      4.58      0.00
   14   26    0     12.30      0.00
   16   26    0      6.09      0.00
   18   26    0      9.04      0.00
   20   26    0      1.17      0.00
   22   26    0     -2.58      0.00
  -20   28    0     -2.69      0.00
  -18   28    0      0.73      0.00
  -16   28    0     -2.09      0.00
  -14   28    0     -4.47      0.00
  -12   28    0     -2.80      0.00
  -10   28    0      2.37      0.00
   -8   28    0      3.41      0.00
   -6   28    0      5.76      0.00
   -4   28    0     -2.92      0.00
   -2   28    0      0.86      0.00
    0   28    0     -3.62      0.00
   18   28    0      1.78      0.00
   20   28    0     -3.62      0.00
  -16   30    0     -4.91      0.00
  -14   30    0     -2.11      0.00
  -12   30    0     -3.60      0.00
  -10   30    0      0.44      0.00
   -8   30    0     -4.82      0.00
   -6   30    0     -4.45      0.00
   -4   30    0      1.30      0.00
   -2   30    0     -5.24      0.00
    0   30    0     -3.53      0.00
  -12   32    0      4.08      0.00
  -10   32    0      7.23      0.00
   -8   32    0     -4.24      0.00
    0    1    1    517.54      0.00
   -1    2    1    200.25      0.00
    1    2    1   -295.75      0.00
   -2    3    1    -17.15      0.00
    0    3    1    -89.12      0.00
    2    3    1    -18.21      0.00
   -3    4    1   -100.98      0.00
   -1    4    1   -298.03      0.00
    1    4    1    101.05      0.00
    3    4    1     33.59      0.00
   -4    5    1    -94.08      0.00
   -2    5    1    -17.90      0.00
    0    5    1    -30.66      0.00
    2    5    1    143.45      0.00
    4    5    1    101.02      0.00
   -5    6    1     57.16      0.00
   -3    6    1      7.11      0.00
   -1    6    1     -8.67      0.00
    1    6    1    -39.18      0.00
    3    6    1     30.65      0.00
    5    6    1     34.56      0.00
   -6    7    1     -7.25      0.00
   -4    7    1    -10.28      0.00
   -2    7    1    -54.51      0.00
    0    7    1     40.58      0.00
    2    7    1     -2.10      0.00
    4    7    1    -39.48      0.00
    6    7    1    -48.85      0.00
   -7    8    1    -37.16      0.00
   -5    8    1    -19.46      0.00
   -3    8    1      6.58      0.00
   -1    8    1      1.16      0.00
    1    8    1      1.54      0.00
    3    8    1      5.70      0.00
    5    8    1      2.13      0.00
    7    8    1     -8.02      0.00
   -8    9    1     -1.28      0.00
   -6    9    1      1.05      0.00
   -4    9    1     -2.09      0.00
   -2    9    1     14.40      0.00
    0    9    1     -9.38      0.00
    2    9    1      2.86      0.00
    4    9    1      6.39      0.00
    6    9    1     32.75      0.00
    8    9    1     43.47      0.00
   -9   10    1     23.02      0.00
   -7   10    1      8.52      0.00
   -5   10    1     10.40      0.00
   -3   10    1    -10.85      0.00
   -1   10    1    -11.20      0.00
    1   10    1      9.78      0.00
    3   10    1      2.69      0.00
    5   10    1      1.29      0.00
    7   10    1     -5.86      0.00
    9   10    1    -11.68      0.00
  -10   11    1      4.47      0.00
   -8   11    1      1.42      0.00
   -6   11    1     -2.24      0.00
   -4   11    1      6.46      0.00
   -2   11    1    -14.58      0.00
    0   11    1      1.50      0.00
    2   11    1    -11.11      0.00
    4   11    1      3.39      0.00
    6   11    1    -19.19      0.00
    8   11    1    -11.67      0.00
   10   11    1    -14.72      0.00
  -11   12    1     -6.02      0.00
   -9   12    1     -6.42      0.00
   -7   12    1     -4.44      0.00
   -5   12    1      0.58      0.00
   -3   12    1     -4.24      0.00
   -1   12    1     12.74      0.00
    1   12    1      1.16      0.00
    3   12    1      8.47      0.00
    5   12    1     -5.81      0.00
    7   12    1      6.05      0.00
    9   12    1     -0.81      0.00
   11   12    1      3.40      0.00
  -12   13    1     -0.88      0.00
  -10   13    1     -0.50      0.00
   -8   13    1      2.33      0.00
   -6   13    1     -1.58      0.00
   -4   13    1     -2.81      0.00
   -2   13    1      6.65      0.00
    0   13    1     -2.90      0.00
    2   13    1     10.17      0.00
    4   13    1     -4.59      0.00
    6   13    1      6.81      0.00
    8   13    1      5.48      0.00
   10   13    1      5.73      0.00
   12   13    1      6.18      0.00
  -13   14    1      5.00      0.00
  -11   14    1      4.54      0.00
   -9   14    1      2.45      0.00
   -7   14    1      3.68      0.00
   -5   14    1     -4.34      0.00
   -3   14    1      4.82      0.00
   -1   14    1     -4.77      0.00
    1   14    1      9.87      0.00
    3   14    1     -6.37      0.00
    5   14    1     -5.01      0.00
    7   14    1    -11.49      0.00
    9   14    1     -2.17      0.00
   11   14    1     -3.70      0.00
   13   14    1      0.84      0.00
  -14   15    1      0.95      0.00
  -12   15    1     -0.46      0.00
  -10   15    1     -0.36      0.00
   -8   15    1     -5.21      0.00
   -6   15    1     -2.95      0.00
   -4   15    1     -5.42      0.00
   -2   15    1      4.24      0.00
    0   15    1     -0.45      0.00
    2   15    1     -6.32      0.00
    4   15    1     -2.00      0.00
    6   15    1     -2.39      0.00
    8   15    1     -3.33      0.00
   10   15    1      0.60      0.00
   12   15    1     -6.51      0.00
   14   15    1     -3.59      0.00
  -15   16    1     -2.99      0.00
  -13   16    1     -2.75      0.00
  -11   16    1     -0.19      0.00
   -9   16    1      2.11      0.00
   -7   16    1     -1.70      0.00
   -5   16    1     -3.85      0.00
   -3   16    1     -1.67      0.00
   -1   16    1      3.45      0.00
    1   16    1      0.75      0.00
    3   16    1      7.64      0.00
    5   16    1      6.85      0.00
    7   16    1      2.77      0.00
    9   16    1      0.99      0.00
   11   16    1     -4.81      0.00
   13   16    1     -1.57      0.00
   15   16    1      0.35      0.00
  -16   17    1     -0.56      0.00
  -14   17    1      6.64      0.00
  -12   17    1      2.41      0.00
  -10   17    1     -3.33      0.00
   -8   17    1      1.76      0.00
   -6   17    1     -2.38      0.00
   -4   17    1      7.06      0.00
   -2   17    1      5.31      0.00
    0   17    1      2.76      0.00
    2   17    1      4.08      0.00
    4   17    1     -0.53      0.00
    6   17    1     -3.30      0.00
    8   17    1      1.84      0.00
   10   17    1     -2.97      0.00
   12   17    1      0.69      0.00
   14   17    1      3.56      0.00
   16   17    1      1.99      0.00
  -17   18    1     -2.48      0.00
  -15   18    1      0.71      0.00
  -13   18    1      2.09      0.00
  -11   18    1     -0.86      0.00
   -9   18    1      3.37      0.00
   -7   18    1      0.28      0.00
   -5   18    1     -0.04      0.00
   -3   18    1     -2.35      0.00
   -1   18    1     -0.02      0.00
    1   18    1     -1.35      0.00
    3   18    1      3.48      0.00
    5   18    1     -7.91      0.00
   11   18    1      6.49      0.00
   13   18    1     -0.76      0.00
   15   18    1      2.57      0.00
   17   18    1      2.26      0.00
  -18   19    1      2.50      0.00
  -16   19    1     -4.51      0.00
  -14   19    1     -3.28      0.00
  -12   19    1      0.68      0.00
   -8   19    1     -1.84      0.00
   -6   19    1     -1.60      0.00
   -4   19    1      0.29      0.00
   -2   19    1     -1.21      0.00
    0   19    1     -2.64      0.00
    2   19    1     -2.92      0.00
    4   19    1      3.50      0.00
    6   19    1     -5.86      0.00
    8   19    1      0.04      0.00
   10   19    1     -2.52      0.00
   12   19    1     -0.30      0.00
   14   19    1      2.85      0.00
   16   19    1      0.62      0.00
   18   19    1     -1.85      0.00
  -19   20    1     -2.65      0.00
  -17   20    1     -1.73      0.00
  -15   20    1     -4.59      0.00
  -13   20    1     -7.36      0.00
  -11   20    1     -7.27      0.00
   -9   20    1     -5.71      0.00
   -7   20    1      0.11      0.00
   -5   20    1     -4.72      0.00
   -3   20    1      1.27      0.00
   -1   20    1      1.31      0.00
    1   20    1      1.21      0.00
    3   20    1      3.93      0.00
    5   20    1     10.17      0.00
    7   20    1     -1.55      0.00
    9   20    1     -3.55      0.00
   11   20    1     -0.34      0.00
   13   20    1     -2.11      0.00
   15   20    1      0.08      0.00
   17   20    1     -3.60      0.00
   19   20    1     -1.26      0.00
  -20   21    1     -3.31      0.00
  -18   21    1    -10.84      0.00
  -16   21    1      0.59      0.00
  -14   21    1     -1.42      0.00
  -12   21    1     -4.26      0.00
  -10   21    1     -2.03      0.00
   -8   21    1     -0.63      0.00
   -6   21    1     -0.47      0.00
   -4   21    1     -4.34      0.00
   -2   21    1     -0.59      0.00
    0   21    1      0.75      0.00
    2   21    1      2.90      0.00
    4   21    1     -9.23      0.00
    6   21    1      0.39      0.00
    8   21    1     -3.47      0.00
   10   21    1      8.45      0.00
   12   21    1      5.05      0.00
   14   21    1      5.14      0.00
   16   21    1     -0.52      0.00
   18   21    1     -1.59      0.00
   20   21    1     -1.64      0.00
  -21   22    1      1.06      0.00
  -19   22    1     -3.30      0.00
  -17   22    1      0.28      0.00
  -15   22    1     -0.11      0.00
  -13   22    1      0.35      0.00
  -11   22    1      1.67      0.00
   -9   22    1      0.74      0.00
   -7   22    1     -2.50      0.00
   -5   22    1     -3.41      0.00
   -3   22    1     -0.72      0.00
   -1   22    1     -1.75      0.00
    1   22    1     -1.70      0.00
    3   22    1      2.89      0.00
    5   22    1      1.04      0.00
    9   22    1      1.53      0.00
   11   22    1     -5.21      0.00
   13   22    1      1.50      0.00
   15   22    1     -3.24      0.00
   17   22    1      4.85      0.00
   19   22    1     -0.41      0.00
   21   22    1     -0.89      0.00
  -22   23    1     -5.14      0.00
  -20   23    1      1.97      0.00
  -18   23    1      5.65      0.00
  -16   23    1      3.36      0.00
  -14   23    1      4.60      0.00
  -12   23    1     -1.08      0.00
  -10   23    1      2.09      0.00
   -8   23    1      0.95      0.00
   -6   23    1     -0.70      0.00
   -4   23    1     -1.80      0.00
   -2   23    1      2.77      0.00
    0   23    1     -0.16      0.00
    2   23    1     -2.37      0.00
    4   23    1      4.99      0.00
   10   23    1     -2.72      0.00
   12   23    1      2.27      0.00
   14   23    1      4.96      0.00
   16   23    1     -2.28      0.00
   18   23    1     -5.54      0.00
   20   23    1     -1.51      0.00
   22   23    1      0.28      0.00
  -23   24    1     -5.36      0.00
  -21   24    1     -1.27      0.00
  -19   24    1     -0.34      0.00
  -17   24    1     -4.82      0.00
  -15   24    1      0.66      0.00
  -13   24    1     -3.20      0.00
  -11   24    1      0.44      0.00
   -9   24    1      0.39      0.00
   -7   24    1      3.53      0.00
   -5   24    1      0.71      0.00
   -3   24    1      4.83      0.00
   -1   24    1      5.87      0.00
    1   24    1      4.36      0.00
    3   24    1      5.31      0.00
    5   24    1      6.38      0.00
   11   24    1     -0.44      0.00
   13   24    1     -7.35      0.00
   15   24    1     -0.51      0.00
   17   24    1     -6.87      0.00
   19   24    1     -0.16      0.00
   21   24    1      3.54      0.00
   23   24    1      1.37      0.00
  -22   25    1      1.57      0.00
  -20   25    1     -3.05      0.00
  -18   25    1     -1.82      0.00
  -16   25    1     -1.94      0.00
  -14   25    1     -1.55      0.00
  -12   25    1      1.55      0.00
  -10   25    1      1.11      0.00
   -8   25    1     -0.64      0.00
   -6   25    1      1.69      0.00
   -4   25    1      3.11      0.00
   -2   25    1     -1.28      0.00
    0   25    1      0.77      0.00
    2   25    1     -1.73      0.00
    4   25    1      1.77      0.00
   14   25    1    -11.95      0.00
   16   25    1      2.28      0.00
   18   25    1      2.82      0.00
   20   25    1      5.31      0.00
   22   25    1      2.21      0.00
  -21   26    1     -0.64      0.00
  -19   26    1     -1.11      0.00
  -17   26    1     -0.59      0.00
  -15   26    1      1.40      0.00
  -13   26    1      2.70      0.00
  -11   26    1     -0.48      0.00
   -9   26    1     -1.75      0.00
   -7   26    1     -5.31      0.00
   -5   26    1      5.56      0.00
   -3   26    1      1.23      0.00
   -1   26    1      2.53      0.00
    1   26    1      5.03      0.00
    3   26    1     -5.65      0.00
   15   26    1     -2.11      0.00
   17   26    1     -6.33      0.00
   19   26    1     -4.56      0.00
   21   26    1     -1.97      0.00
  -20   27    1      2.60      0.00
  -18   27    1      2.44      0.00
  -16   27    1      5.40      0.00
  -14   27    1     -1.33      0.00
  -12   27    1      0.30      0.00
  -10   27    1      0.41      0.00
   -8   27    1     -1.38      0.00
   -6   27    1     -2.70      0.00
   -4   27    1      3.15      0.00
   -2   27    1     -1.90      0.00
    0   27    1      0.39      0.00
    2   27    1      5.06      0.00
   16   27    1      2.54      0.00
   18   27    1      4.39      0.00
   20   27    1      2.09      0.00
  -19   28    1     -0.27      0.00
  -17   28    1     -3.24      0.00
  -15   28    1      0.24      0.00
  -13   28    1      4.60      0.00
  -11   28    1     -2.78      0.00
   -9   28    1     -1.34      0.00
   -7   28    1     -1.30      0.00
   -5   28    1     -0.15      0.00
   -3   28    1      1.88      0.00
   -1   28    1      2.52      0.00
    1   28    1      0.32      0.00
    3   28    1     -2.45      0.00
   17   28    1     -1.67      0.00
   19   28    1     -1.30      0.00
  -18   29    1     -0.12      0.00
  -16   29    1      1.02      0.00
  -14   29    1     -2.96      0.00
  -12   29    1     -1.73      0.00
  -10   29    1     -0.76      0.00
   -8   29    1      2.34      0.00
   -6   29    1      3.47      0.00
   -4   29    1      2.42      0.00
   -2   29    1     10.71      0.00
    0   29    1     -0.41      0.00
    2   29    1     -2.22      0.00
   18   29    1      2.76      0.00
  -15   30    1      2.43      0.00
  -13   30    1      0.26      0.00
  -11   30    1     -1.10      0.00
   -9   30    1      2.55      0.00
   -7   30    1     -1.05      0.00
   -5   30    1      0.03      0.00
   -3   30    1     -2.98      0.00
   -1   30    1     -0.68      0.00
    1   30    1     -4.97      0.00
  -14   31    1      0.50      0.00
  -12   31    1     -2.36      0.00
  -10   31    1      2.63      0.00
   -8   31    1      0.57      0.00
   -6   31    1     -4.73      0.00
   -4   31    1      2.24      0.00
   -2   31    1      0.36      0.00
  -11   32    1     -3.78      0.00
   -9   32    1     -7.45      0.00
   -7   32    1      7.20      0.00
   -5   32    1      2.16      0.00
   -8   33    1     -3.71      0.00
    1    1    2     29.06      0.00
    0    2    2     31.88      0.00
    2    2    2    186.29      0.00
   -1    3    2    253.85      0.00
    1    3    2   -317.16      0.00
    3    3    2    -16.49      0.00
   -2    4    2    115.70      0.00
    0    4    2    -26.06      0.00
    2    4    2   -135.05      0.00
    4    4    2   -149.80      0.00
   -3    5    2     97.27      0.00
   -1    5    2    -91.52      0.00
    1    5    2     -3.45      0.00
    3    5    2    -47.93      0.00
    5    5    2     59.84      0.00
   -4    6    2    -41.30      0.00
   -2    6    2     -4.08      0.00
    0    6    2     -8.53      0.00
    2    6    2      1.50      0.00
    4    6    2     30.32      0.00
    6    6    2     12.64      0.00
   -5    7    2    -25.99      0.00
   -3    7    2     12.33      0.00
   -1    7    2     16.16      0.00
    1    7    2    -12.99      0.00
    3    7    2    -15.43      0.00
    5    7    2    -14.43      0.00
    7    7    2     -5.40      0.00
   -6    8    2     19.62      0.00
   -4    8    2      8.04      0.00
   -2    8    2    -13.78      0.00
    0    8    2     -9.74      0.00
    2    8    2     -9.90      0.00
    4    8    2    -32.73      0.00
    6    8    2    -31.91      0.00
    8    8    2    -26.46      0.00
   -7    9    2      0.16      0.00
   -5    9    2     -1.21      0.00
   -3    9    2     16.19      0.00
   -1    9    2     13.55      0.00
    1    9    2     -8.55      0.00
    3    9    2     -6.00      0.00
    5    9    2      8.18      0.00
    7    9    2    -11.95      0.00
    9    9    2     -3.84      0.00
   -8   10    2     -2.29      0.00
   -6   10    2     -2.86      0.00
   -4   10    2     10.25      0.00
   -2   10    2     15.60      0.00
    0   10    2     -5.15      0.00
    2   10    2     -5.37      0.00
    4   10    2     -1.97      0.00
    6   10    2     10.73      0.00
    8   10    2     25.47      0.00
   10   10    2     18.20      0.00
   -9   11    2      2.02      0.00
   -7   11    2      4.65      0.00
   -5   11    2      8.02      0.00
   -3   11    2      3.11      0.00
   -1   11    2    -10.89      0.00
    1   11    2     -2.08      0.00
    3   11    2     -0.22      0.00
    5   11    2     10.21      0.00
    7   11    2      3.94      0.00
    9   11    2     -0.26      0.00
   11   11    2     -8.63      0.00
  -10   12    2      7.62      0.00
   -8   12    2      0.52      0.00
   -6   12    2      5.33      0.00
   -4   12    2     -0.63      0.00
   -2   12    2     -4.23      0.00
    0   12    2      2.44      0.00
    2   12    2    -12.61      0.00
    4   12    2      3.35      0.00
    6   12    2     -7.71      0.00
    8   12    2    -10.15      0.00
   10   12    2     -8.57      0.00
   12   12    2     -6.81      0.00
  -11   13    2      5.79      0.00
   -9   13    2      0.37      0.00
   -7   13    2     -0.55      0.00
   -5   13    2      4.77      0.00
   -3   13    2    -15.88      0.00
   -1   13    2      2.35      0.00
    1   13    2     -5.42      0.00
    3   13    2      5.33      0.00
    5   13    2     -5.42      0.00
    7   13    2      4.94      0.00
    9   13    2     -2.31      0.00
   11   13    2      8.17      0.00
   13   13    2      1.84      0.00
  -12   14    2     -0.96      0.00
  -10   14    2      0.14      0.00
   -8   14    2      3.66      0.00
   -6   14    2     -0.23      0.00
   -4   14    2      3.95      0.00
   -2   14    2      2.05      0.00
    0   14    2     -6.30      0.00
    2   14    2      1.95      0.00
    4   14    2     -2.15      0.00
    6   14    2      8.55      0.00
    8   14    2      6.32      0.00
   10   14    2      6.80      0.00
   12   14    2      4.12      0.00
   14   14    2      5.37      0.00
  -13   15    2     -1.89      0.00
  -11   15    2     -0.39      0.00
   -9   15    2     -1.64      0.00
   -7   15    2      1.67      0.00
   -5   15    2      1.97      0.00
   -3   15    2      4.77      0.00
   -1   15    2     -4.52      0.00
    1   15    2      4.78      0.00
    3   15    2     -3.40      0.00
    5   15    2      5.62      0.00
    7   15    2     -4.87      0.00
    9   15    2      0.29      0.00
   11   15    2     -2.98      0.00
   13   15    2     -5.36      0.00
   15   15    2     -5.73      0.00
  -14   16    2      3.06      0.00
  -12   16    2      1.96      0.00
  -10   16    2      2.93      0.00
   -8   16    2     -2.19      0.00
   -6   16    2      2.30      0.00
   -4   16    2     -4.39      0.00
   -2   16    2     -4.95      0.00
    0   16    2      0.87      0.00
    2   16    2     -4.65      0.00
    4   16    2      1.60      0.00
    6   16    2     -1.34      0.00
    8   16    2     -0.92      0.00
   10   16    2      6.80      0.00
   12   16    2      3.05      0.00
   14   16    2     -2.63      0.00
   16   16    2     -0.57      0.00
  -15   17    2     -1.61      0.00
  -13   17    2     -6.43      0.00
  -11   17    2      1.50      0.00
   -9   17    2      2.63      0.00
   -7   17    2      2.35      0.00
   -5   17    2     -3.55      0.00
   -3   17    2     -5.74      0.00
   -1   17    2     -5.87      0.00
    1   17    2     -2.39      0.00
    3   17    2     -1.88      0.00
    5   17    2     10.41      0.00
    7   17    2      5.77      0.00
    9   17    2      2.77      0.00
   11   17    2      0.25      0.00
   13   17    2     -0.61      0.00
   15   17    2     -4.27      0.00
   17   17    2      3.25      0.00
  -16   18    2      4.31      0.00
  -14   18    2      6.24      0.00
  -12   18    2      6.47      0.00
  -10   18    2      2.92      0.00
   -8   18    2      0.41      0.00
   -6   18    2     -0.93      0.00
   -4   18    2      1.90      0.00
   -2   18    2      3.64      0.00
    0   18    2      5.87      0.00
    2   18    2      0.91      0.00
    4   18    2      1.17      0.00
    6   18    2      4.67      0.00
   10   18    2     -6.79      0.00
   12   18    2      0.59      0.00
   14   18    2      0.26      0.00
   16   18    2      4.01      0.00
   18   18    2     -1.26      0.00
  -17   19    2     -2.02      0.00
  -15   19    2      0.43      0.00
  -13   19    2      1.44      0.00
  -11   19    2     -3.85      0.00
   -7   19    2     -3.28      0.00
   -5   19    2      5.26      0.00
   -3   19    2     -1.14      0.00
   -1   19    2      1.99      0.00
    1   19    2      0.68      0.00
    3   19    2      3.30      0.00
    5   19    2     -5.04      0.00
    7   19    2      2.04      0.00
    9   19    2     -4.05      0.00
   11   19    2     -0.40      0.00
   13   19    2     -2.57      0.00
   15   19    2     -4.28      0.00
   17   19    2     -0.55      0.00
   19   19    2      0.10      0.00
  -18   20    2      8.04      0.00
  -16   20    2     -0.89      0.00
  -14   20    2      3.78      0.00
  -12   20    2      5.31      0.00
  -10   20    2      3.98      0.00
   -8   20    2     -0.93      0.00
   -6   20    2      2.61      0.00
   -4   20    2      0.77      0.00
   -2   20    2     -0.36      0.00
    0   20    2     -2.73      0.00
    2   20    2      0.85      0.00
    4   20    2     -2.50      0.00
    6   20    2     -3.70      0.00
    8   20    2     -0.06      0.00
   10   20    2     -0.37      0.00
   12   20    2     -4.43      0.00
   14   20    2      5.54      0.00
   16   20    2      1.96      0.00
   18   20    2      3.98      0.00
   20   20    2     -5.00      0.00
  -19   21    2      4.96      0.00
  -17   21    2      0.31      0.00
  -15   21    2      1.14      0.00
  -13   21    2      0.58      0.00
  -11   21    2      0.38      0.00
   -9   21    2     -2.24      0.00
   -7   21    2      0.97      0.00
   -5   21    2     -0.52      0.00
   -3   21    2     -2.44      0.00
   -1   21    2     -1.36      0.00
    1   21    2      0.37      0.00
    3   21    2     -0.18      0.00
    5   21    2      8.11      0.00
    7   21    2      3.77      0.00
    9   21    2     -4.77      0.00
   11   21    2     -5.05      0.00
   13   21    2     -7.09      0.00
   15   21    2     -1.09      0.00
   17   21    2     -2.63      0.00
   19   21    2     -0.30      0.00
   21   21    2     -0.06      0.00
  -20   22    2     -2.86      0.00
  -18   22    2     -3.47      0.00
  -16   22    2     -1.31      0.00
  -14   22    2     -0.04      0.00
  -12   22    2      1.28      0.00
  -10   22    2     -3.62      0.00
   -8   22    2      2.06      0.00
   -6   22    2      2.22      0.00
   -4   22    2      2.61      0.00
   -2   22    2     -0.98      0.00
    0   22    2      2.04      0.00
    2   22    2     -2.51      0.00
    4   22    2     -6.30      0.00
    6   22    2     -2.77      0.00
    8   22    2     -7.96      0.00
   10   22    2     -2.49      0.00
   12   22    2      0.68      0.00
   14   22    2      2.43      0.00
   16   22    2      5.95      0.00
   18   22    2      2.52      0.00
   20   22    2     -1.28      0.00
   22   22    2     -2.73      0.00
  -21   23    2      1.85      0.00
  -19   23    2     -2.68      0.00
  -17   23    2     -0.40      0.00
  -15   23    2     -6.32      0.00
  -13   23    2     -3.69      0.00
  -11   23    2     -3.08      0.00
   -9   23    2     -1.36      0.00
   -7   23    2     -1.52      0.00
   -5   23    2     -0.96      0.00
   -3   23    2      3.69      0.00
   -1   23    2     -0.20      0.00
    1   23    2     -2.97      0.00
    3   23    2     -3.96      0.00
    5   23    2      0.79      0.00
    9   23    2      5.89      0.00
   11   23    2     -1.17      0.00
   13   23    2     -0.12      0.00
   15   23    2     -7.13      0.00
   17   23    2      3.77      0.00
   19   23    2     -0.80      0.00
   21   23    2     -1.50      0.00
   23   23    2      3.42      0.00
  -22   24    2     -0.15      0.00
  -20   24    2      1.10      0.00
  -18   24    2      1.71      0.00
  -16   24    2      0.57      0.00
  -14   24    2      3.53      0.00
  -12   24    2      0.08      0.00
  -10   24    2      1.00      0.00
   -8   24    2      2.97      0.00
   -6   24    2      1.63      0.00
   -4   24    2     -2.62      0.00
   -2   24    2      0.69      0.00
    0   24    2     -5.66      0.00
    2   24    2      1.09      0.00
    4   24    2      0.02      0.00
    6   24    2     -0.85      0.00
   12   24    2      3.15      0.00
   14   24    2      5.17      0.00
   16   24    2      0.50      0.00
   18   24    2     -2.08      0.00
   20   24    2     -3.82      0.00
   22   24    2     -0.44      0.00
   24   24    2     -6.17      0.00
  -23   25    2     -3.58      0.00
  -21   25    2      1.31      0.00
  -19   25    2     -0.09      0.00
  -17   25    2     -0.64      0.00
  -15   25    2      2.10      0.00
  -13   25    2     -0.35      0.00
  -11   25    2      0.78      0.00
   -9   25    2      3.10      0.00
   -7   25    2      1.66      0.00
   -5   25    2     -7.15      0.00
   -3   25    2      1.03      0.00
   -1   25    2     -2.88      0.00
    1   25    2     -2.72      0.00
    3   25    2      4.41      0.00
    5   25    2      4.78      0.00
   13   25    2      4.27      0.00
   15   25    2      3.18      0.00
   17   25    2     -1.94      0.00
   19   25    2      0.55      0.00
   21   25    2     -4.46      0.00
   23   25    2     -4.40      0.00
  -22   26    2      2.11      0.00
  -20   26    2      0.11      0.00
  -18   26    2      1.81      0.00
  -16   26    2     -0.31      0.00
  -14   26    2     -0.52      0.00
  -12   26    2      3.66      0.00
  -10   26    2      1.48      0.00
   -8   26    2      6.74      0.00
   -6   26    2     -0.70      0.00
   -4   26    2     -2.68      0.00
   -2   26    2     -0.93      0.00
    0   26    2     -1.32      0.00
    2   26    2     -2.73      0.00
    4   26    2      6.70      0.00
   14   26    2    -10.30      0.00
   16   26    2     -3.73      0.00
   18   26    2      3.26      0.00
   20   26    2      1.43      0.00
   22   26    2     -1.72      0.00
  -21   27    2     -0.90      0.00
  -19   27    2     -0.49      0.00
  -17   27    2     -2.82      0.00
  -15   27    2     -0.60      0.00
  -13   27    2      1.20      0.00
  -11   27    2      1.14      0.00
   -9   27    2     -2.69      0.00
   -7   27    2     -0.73      0.00
   -5   27    2      2.37      0.00
   -3   27    2     -3.27      0.00
   -1   27    2      1.90      0.00
    1   27    2     -0.17      0.00
    3   27    2     -0.07      0.00
    5   27    2     -6.60      0.00
   15   27    2      3.43      0.00
   17   27    2     -2.29      0.00
   19   27    2     -4.63      0.00
   21   27    2     -2.72      0.00
  -18   28    2      1.67      0.00
  -16   28    2      4.36      0.00
  -14   28    2     -0.36      0.00
  -12   28    2     -0.59      0.00
  -10   28    2      1.32      0.00
   -8   28    2     -0.14      0.00
   -6   28    2      1.80      0.00
   -4   28    2      0.51      0.00
   -2   28    2     -2.24      0.00
    0   28    2      7.24      0.00
    2   28    2     -0.42      0.00
    4   28    2      4.12      0.00
   16   28    2      3.51      0.00
   18   28    2      4.75      0.00
  -17   29    2     -1.54      0.00
  -15   29    2     -0.61      0.00
  -13   29    2      4.94      0.00
  -11   29    2     -1.87      0.00
   -9   29    2      0.58      0.00
   -7   29    2      1.63      0.00
   -5   29    2     -1.38      0.00
   -3   29    2     -4.56      0.00
   -1   29    2     -5.81      0.00
    1   29    2      3.82      0.00
    3   29    2     -8.75      0.00
   17   29    2     -2.86      0.00
  -16   30    2      4.18      0.00
  -14   30    2      2.11      0.00
  -12   30    2     -0.35      0.00
  -10   30    2      2.00      0.00
   -8   30    2      0.76      0.00
   -6   30    2     -0.09      0.00
   -4   30    2     -3.08      0.00
   -2   30    2      5.79      0.00
    0   30    2     -0.92      0.00
    2   30    2      3.47      0.00
  -13   31    2      0.86      0.00
  -11   31    2     -4.06      0.00
   -9   31    2     -0.91      0.00
   -7   31    2     -3.83      0.00
   -5   31    2      1.73      0.00
   -3   31    2     -6.83      0.00
   -1   31    2     -5.26      0.00
   13   31    2      0.62      0.00
  -12   32    2      2.91      0.00
  -10   32    2      7.49      0.00
   -8   32    2      2.35      0.00
   -6   32    2     -3.86      0.00
   -4   32    2     -1.03      0.00
   -9   33    2     -3.65      0.00
   -7   33    2      1.17      0.00
   -5   33    2     -0.62      0.00
    0    1    3    -41.15      0.00
   -1    2    3    108.27      0.00
    1    2    3    247.99      0.00
   -2    3    3    -63.24      0.00
    0    3    3     38.92      0.00
    2    3    3    133.84      0.00
   -3    4    3    -79.23      0.00
   -1    4    3    146.57      0.00
    1    4    3     -5.04      0.00
    3    4    3     22.74      0.00
   -4    5    3    -33.34      0.00
   -2    5    3     22.48      0.00
    0    5    3     -3.71      0.00
    2    5    3     42.11      0.00
    4    5    3    -82.43      0.00
   -5    6    3     49.60      0.00
   -3    6    3     22.77      0.00
   -1    6    3     -6.84      0.00
    1    6    3      5.97      0.00
    3    6    3     19.14      0.00
    5    6    3     47.43      0.00
   -6    7    3     31.58      0.00
   -4    7    3     -3.00      0.00
   -2    7    3    -19.91      0.00
    0    7    3     25.99      0.00
    2    7    3      5.55      0.00
    4    7    3     33.68      0.00
    6    7    3      9.62      0.00
   -7    8    3      1.87      0.00
   -5    8    3    -28.87      0.00
   -3    8    3     -4.27      0.00
   -1    8    3     11.45      0.00
    1    8    3     25.73      0.00
    3    8    3     16.26      0.00
    5    8    3     -4.45      0.00
    7    8    3     -3.17      0.00
   -8    9    3    -15.96      0.00
   -6    9    3     -7.77      0.00
   -4    9    3     -4.72      0.00
   -2    9    3     -1.25      0.00
    0    9    3      2.70      0.00
    2    9    3     10.66      0.00
    4    9    3    -10.66      0.00
    6    9    3    -12.03      0.00
    8    9    3     -9.30      0.00
   -9   10    3     -3.61      0.00
   -7   10    3    -14.64      0.00
   -5   10    3    -14.49      0.00
   -3   10    3     -7.42      0.00
   -1   10    3      8.48      0.00
    1   10    3      8.56      0.00
    3   10    3     -7.69      0.00
    5   10    3      5.73      0.00
    7   10    3      0.47      0.00
    9   10    3      2.99      0.00
  -10   11    3      2.96      0.00
   -8   11    3      4.52      0.00
   -6   11    3     -6.17      0.00
   -4   11    3      4.90      0.00
   -2   11    3      4.40      0.00
    0   11    3      1.70      0.00
    2   11    3      6.15      0.00
    4   11    3     -7.61      0.00
    6   11    3     -7.77      0.00
    8   11    3      3.53      0.00
   10   11    3      4.41      0.00
  -11   12    3    -10.44      0.00
   -9   12    3     -1.42      0.00
   -7   12    3      0.51      0.00
   -5   12    3      5.00      0.00
   -3   12    3     11.84      0.00
   -1   12    3     -3.68      0.00
    1   12    3     -0.49      0.00
    3   12    3      2.50      0.00
    5   12    3      0.82      0.00
    7   12    3     -1.72      0.00
    9   12    3      2.11      0.00
   11   12    3     -6.12      0.00
  -12   13    3     -6.83      0.00
  -10   13    3     -3.66      0.00
   -8   13    3     -3.22      0.00
   -6   13    3     -1.00      0.00
   -4   13    3     -2.01      0.00
   -2   13    3     10.58      0.00
    0   13    3     13.90      0.00
    2   13    3      5.25      0.00
    4   13    3      7.25      0.00
    6   13    3     -0.76      0.00
    8   13    3     -3.84      0.00
   10   13    3     -9.42      0.00
   12   13    3     -4.60      0.00
  -13   14    3      5.73      0.00
  -11   14    3      0.86      0.00
   -9   14    3     -1.69      0.00
   -7   14    3      1.12      0.00
   -5   14    3     -1.80      0.00
   -3   14    3     -6.54      0.00
   -1   14    3      3.59      0.00
    1   14    3     -1.16      0.00
    3   14    3      5.75      0.00
    5   14    3     -5.58      0.00
    7   14    3      2.99      0.00
    9   14    3     -4.98      0.00
   11   14    3      6.05      0.00
   13   14    3      7.66      0.00
  -14   15    3     -1.32      0.00
  -12   15    3      1.73      0.00
  -10   15    3     -0.99      0.00
   -8   15    3      5.07      0.00
   -6   15    3     -1.58      0.00
   -4   15    3      1.20      0.00
   -2   15    3      2.87      0.00
    0   15    3     -4.11      0.00
    2   15    3     -0.85      0.00
    4   15    3    -12.83      0.00
    6   15    3     -0.97      0.00
    8   15    3     -1.96      0.00
   10   15    3      3.46      0.00
   12   15    3      3.20      0.00
   14   15    3     11.32      0.00
  -15   16    3     -2.08      0.00
  -13   16    3     -0.22      0.00
  -11   16    3     -3.11      0.00
   -9   16    3     -1.94      0.00
   -7   16    3     -4.21      0.00
   -5   16    3      4.90      0.00
   -3   16    3      4.09      0.00
   -1   16    3      0.42      0.00
    1   16    3      1.04      0.00
    3   16    3     -5.34      0.00
    5   16    3     -3.72      0.00
    7   16    3     -4.92      0.00
    9   16    3      0.31      0.00
   11   16    3     -5.28      0.00
   13   16    3     -0.86      0.00
   15   16    3     -4.25      0.00
  -16   17    3     -5.77      0.00
  -14   17    3      3.93      0.00
  -12   17    3      1.79      0.00
  -10   17    3      1.60      0.00
   -8   17    3     -0.38      0.00
   -6   17    3      3.77      0.00
   -4   17    3      3.61      0.00
   -2   17    3      2.34      0.00
    0   17    3      0.27      0.00
    2   17    3      1.61      0.00
    4   17    3      2.32      0.00
    6   17    3     -8.41      0.00
    8   17    3     -1.64      0.00
   10   17    3      2.39      0.00
   12   17    3     -0.11      0.00
   14   17    3      1.31      0.00
   16   17    3      1.45      0.00
  -17   18    3      3.55      0.00
  -15   18    3      0.78      0.00
  -13   18    3     -6.85      0.00
   -9   18    3      1.83      0.00
   -7   18    3      3.95      0.00
   -5   18    3     -5.64      0.00
   -3   18    3     -1.11      0.00
   -1   18    3     -4.69      0.00
    1   18    3     -4.95      0.00
    3   18    3     -3.71      0.00
    5   18    3     -1.81      0.00
    7   18    3      1.07      0.00
    9   18    3      3.24      0.00
   11   18    3      2.24      0.00
   13   18    3     -2.38      0.00
   15   18    3     -2.89      0.00
   17   18    3     -1.21      0.00
  -18   19    3     -0.01      0.00
  -16   19    3      4.51      0.00
  -14   19    3      2.52      0.00
  -12   19    3      7.40      0.00
  -10   19    3     11.43      0.00
   -8   19    3      8.24      0.00
   -6   19    3     -0.80      0.00
   -4   19    3      1.64      0.00
   -2   19    3     -1.56      0.00
    0   19    3      5.18      0.00
    2   19    3     -3.70      0.00
    4   19    3      2.68      0.00
    6   19    3      0.74      0.00
    8   19    3      2.34      0.00
   10   19    3     -0.95      0.00
   12   19    3      2.17      0.00
   14   19    3     -0.36      0.00
   16   19    3      6.03      0.00
   18   19    3      1.53      0.00
  -19   20    3     -5.01      0.00
  -17   20    3      1.54      0.00
  -15   20    3      0.24      0.00
  -13   20    3     -0.67      0.00
  -11   20    3      0.47      0.00
   -9   20    3     -0.02      0.00
   -7   20    3     -2.95      0.00
   -5   20    3      4.23      0.00
   -3   20    3      3.46      0.00
   -1   20    3      2.27      0.00
    1   20    3     -1.42      0.00
    3   20    3      0.28      0.00
    5   20    3      0.27      0.00
    7   20    3      4.04      0.00
    9   20    3      1.02      0.00
   11   20    3      5.02      0.00
   13   20    3      0.35      0.00
   15   20    3     -4.06      0.00
   17   20    3     -2.62      0.00
   19   20    3      2.46      0.00
  -20   21    3      0.42      0.00
  -18   21    3      2.40      0.00
  -16   21    3      0.63      0.00
  -14   21    3      0.51      0.00
  -12   21    3     -1.24      0.00
  -10   21    3      3.13      0.00
   -8   21    3     -2.09      0.00
   -6   21    3      2.89      0.00
   -4   21    3     -1.25      0.00
   -2   21    3      4.91      0.00
    0   21    3     -1.14      0.00
    2   21    3      4.20      0.00
    4   21    3     -3.82      0.00
    6   21    3     -0.18      0.00
    8   21    3      3.34      0.00
   10   21    3      6.84      0.00
   12   21    3      0.93      0.00
   14   21    3      2.49      0.00
   16   21    3     -0.57      0.00
   18   21    3      2.32      0.00
   20   21    3      1.92      0.00
  -21   22    3     -0.97      0.00
  -19   22    3     -0.01      0.00
  -17   22    3     -0.98      0.00
  -15   22    3      2.65      0.00
  -13   22    3     -1.35      0.00
  -11   22    3      1.69      0.00
   -9   22    3     -1.35      0.00
   -7   22    3      1.82      0.00
   -5   22    3     -0.02      0.00
   -3   22    3     -4.81      0.00
   -1   22    3      0.38      0.00
    1   22    3      2.35      0.00
    3   22    3      0.80      0.00
    5   22    3      1.52      0.00
    7   22    3      5.54      0.00
    9   22    3      3.03      0.00
   11   22    3     -0.14      0.00
   13   22    3     -2.28      0.00
   15   22    3     -5.52      0.00
   17   22    3     -5.70      0.00
   19   22    3     -2.21      0.00
   21   22    3      2.61      0.00
  -22   23    3      1.05      0.00
  -20   23    3      1.54      0.00
  -18   23    3     -0.14      0.00
  -16   23    3      1.46      0.00
  -14   23    3      1.86      0.00
  -12   23    3      5.66      0.00
  -10   23    3     -0.32      0.00
   -8   23    3     -0.47      0.00
   -6   23    3      0.57      0.00
   -4   23    3      0.44      0.00
   -2   23    3     -3.44      0.00
    0   23    3      6.11      0.00
    2   23    3     -1.04      0.00
    4   23    3     -2.80      0.00
    6   23    3     -2.46      0.00
    8   23    3     -9.42      0.00
   10   23    3     -5.00      0.00
   12   23    3     -3.51      0.00
   14   23    3     -0.01      0.00
   16   23    3      3.95      0.00
   18   23    3      3.82      0.00
   20   23    3      5.69      0.00
   22   23    3      0.18      0.00
  -23   24    3     -1.70      0.00
  -21   24    3     -1.84      0.00
  -19   24    3      1.59      0.00
  -17   24    3      2.29      0.00
  -15   24    3     -0.76      0.00
  -13   24    3     -4.98      0.00
  -11   24    3     -1.96      0.00
   -9   24    3     -3.08      0.00
   -7   24    3     -2.29      0.00
   -5   24    3      0.37      0.00
   -3   24    3      0.14      0.00
   -1   24    3      1.67      0.00
    1   24    3     -0.22      0.00
    3   24    3    -10.46      0.00
    5   24    3     -2.23      0.00
    7   24    3     -3.39      0.00
   11   24    3      0.89      0.00
   13   24    3      2.84      0.00
   15   24    3     -0.76      0.00
   17   24    3     -1.50      0.00
   19   24    3      0.21      0.00
   21   24    3      2.71      0.00
   23   24    3      0.74      0.00
  -22   25    3      0.19      0.00
  -20   25    3      0.91      0.00
  -18   25    3      1.65      0.00
  -16   25    3     -2.27      0.00
  -14   25    3     -0.92      0.00
  -12   25    3     -1.27      0.00
  -10   25    3     -0.44      0.00
   -8   25    3     -0.40      0.00
   -6   25    3      7.42      0.00
   -4   25    3      4.68      0.00
   -2   25    3      0.55      0.00
    0   25    3     -0.55      0.00
    2   25    3      1.14      0.00
    4   25    3      0.95      0.00
    6   25    3      0.80      0.00
   12   25    3      2.73      0.00
   14   25    3      5.49      0.00
   16   25    3     -0.13      0.00
   18   25    3     -3.02      0.00
   20   25    3      0.85      0.00
   22   25    3      7.40      0.00
  -21   26    3     -0.97      0.00
  -19   26    3     -2.76      0.00
  -17   26    3     -0.32      0.00
  -15   26    3     -1.58      0.00
  -13   26    3     -2.51      0.00
  -11   26    3     -2.98      0.00
   -9   26    3      2.15      0.00
   -7   26    3     -3.00      0.00
   -5   26    3     -2.67      0.00
   -3   26    3      3.42      0.00
   -1   26    3     -2.76      0.00
    1   26    3      3.40      0.00
    3   26    3     -3.14      0.00
    5   26    3      1.77      0.00
    7   26    3      3.82      0.00
   13   26    3      1.56      0.00
   15   26    3      2.15      0.00
   17   26    3      2.34      0.00
   19   26    3      4.11      0.00
   21   26    3      1.97      0.00
  -20   27    3     -2.17      0.00
  -18   27    3      3.37      0.00
  -16   27    3      1.43      0.00
  -14   27    3      0.25      0.00
  -12   27    3      3.03      0.00
  -10   27    3      2.18      0.00
   -8   27    3      2.26      0.00
   -6   27    3     -3.20      0.00
   -4   27    3     -1.29      0.00
   -2   27    3      0.13      0.00
    0   27    3     -2.12      0.00
    2   27    3      3.18      0.00
    4   27    3     -1.42      0.00
    6   27    3     -3.04      0.00
   14   27    3    -11.06      0.00
   16   27    3     -6.51      0.00
   18   27    3      1.89      0.00
   20   27    3     -0.46      0.00
  -19   28    3     -0.54      0.00
  -17   28    3     -3.09      0.00
  -15   28    3      0.16      0.00
  -13   28    3      0.86      0.00
  -11   28    3      1.86      0.00
   -9   28    3     -3.94      0.00
   -7   28    3     -2.77      0.00
   -5   28    3      1.96      0.00
   -3   28    3      1.03      0.00
   -1   28    3      0.75      0.00
    1   28    3     -6.81      0.00
    3   28    3      5.50      0.00
    5   28    3    -12.04      0.00
   13   28    3     -1.91      0.00
   15   28    3     -1.77      0.00
   17   28    3     -5.50      0.00
   19   28    3     -8.53      0.00
  -16   29    3     -2.45      0.00
  -14   29    3     -1.17      0.00
  -12   29    3      3.90      0.00
  -10   29    3     -1.05      0.00
   -8   29    3      1.15      0.00
   -6   29    3      4.13      0.00
   -4   29    3      4.44      0.00
   -2   29    3      1.92      0.00
    0   29    3      5.65      0.00
    2   29    3     -2.22      0.00
    4   29    3      6.79      0.00
    6   29    3      5.40      0.00
  -15   30    3     -7.02      0.00
  -13   30    3      1.09      0.00
  -11   30    3     -1.35      0.00
   -9   30    3     -2.72      0.00
   -7   30    3      0.94      0.00
   -5   30    3      4.40      0.00
   -3   30    3      3.70      0.00
   -1   30    3     -2.35      0.00
    1   30    3      1.61      0.00
    3   30    3     -3.52      0.00
    7   30    3     -3.78      0.00
    9   30    3      0.97      0.00
   11   30    3      1.50      0.00
  -14   31    3      0.47      0.00
  -12   31    3     -0.77      0.00
  -10   31    3      7.49      0.00
   -8   31    3     -0.61      0.00
   -6   31    3     -3.27      0.00
   -4   31    3     -1.20      0.00
   -2   31    3      3.32      0.00
    0   31    3      2.64      0.00
    8   31    3      3.74      0.00
   10   31    3      3.13      0.00
   12   31    3     -4.77      0.00
   14   31    3      5.35      0.00
  -11   32    3     -3.38      0.00
   -9   32    3     -1.81      0.00
   -7   32    3     -4.00      0.00
   -5   32    3      2.08      0.00
   -3   32    3     -0.71      0.00
   -1   32    3     -3.66      0.00
   11   32    3     -1.63      0.00
   -8   33    3      1.66      0.00
   -6   33    3      2.29      0.00
   -4   33    3     -0.64      0.00
   -2   33    3      1.45      0.00
    0    0    4    -79.25      0.00
    1    1    4     -9.01      0.00
    0    2    4   -119.04      0.00
    2    2    4   -113.22      0.00
   -1    3    4    -26.69      0.00
    1    3    4     44.48      0.00
    3    3    4     62.80      0.00
   -2    4    4    -43.33      0.00
    0    4    4    -29.13      0.00
    2    4    4    -34.93      0.00
    4    4    4     52.94      0.00
   -3    5    4     -6.05      0.00
   -1    5    4     22.69      0.00
    1    5    4      5.08      0.00
    3    5    4    -32.81      0.00
    5    5    4     -2.19      0.00
   -4    6    4     -2.08      0.00
   -2    6    4      9.71      0.00
    0    6    4    -37.81      0.00
    2    6    4     22.22      0.00
    4    6    4    -31.40      0.00
    6    6    4    -20.47      0.00
   -5    7    4      5.26      0.00
   -3    7    4      2.33      0.00
   -1    7    4    -10.76      0.00
    1    7    4    -26.78      0.00
    3    7    4     -7.87      0.00
    5    7    4     24.86      0.00
    7    7    4     38.49      0.00
   -6    8    4     20.42      0.00
   -4    8    4      0.84      0.00
   -2    8    4    -16.63      0.00
    0    8    4     -9.69      0.00
    2    8    4     -7.06      0.00
    4    8    4     11.96      0.00
    6    8    4      9.58      0.00
    8    8    4      7.68      0.00
   -7    9    4     35.25      0.00
   -5    9    4      1.23      0.00
   -3    9    4     -6.07      0.00
   -1    9    4     -7.36      0.00
    1    9    4     -3.64      0.00
    3    9    4     10.33      0.00
    5    9    4     -5.58      0.00
    7    9    4     -5.26      0.00
    9    9    4    -19.16      0.00
   -8   10    4      1.73      0.00
   -6   10    4      0.76      0.00
   -4   10    4      5.29      0.00
   -2   10    4     -0.81      0.00
    0   10    4      0.06      0.00
    2   10    4     -2.36      0.00
    4   10    4      3.00      0.00
    6   10    4     -5.80      0.00
    8   10    4    -10.39      0.00
   10   10    4      1.93      0.00
   -9   11    4     -7.04      0.00
   -7   11    4    -10.07      0.00
   -5   11    4     -9.09      0.00
   -3   11    4    -12.80      0.00
   -1   11    4     -2.79      0.00
    1   11    4      0.94      0.00
    3   11    4     -5.68      0.00
    5   11    4     14.48      0.00
    7   11    4     12.37      0.00
    9   11    4     11.98      0.00
   11   11    4      3.74      0.00
  -10   12    4      5.26      0.00
   -8   12    4      0.74      0.00
   -6   12    4      2.40      0.00
   -4   12    4     -4.67      0.00
   -2   12    4     -6.87      0.00
    0   12    4     -6.57      0.00
    2   12    4      1.96      0.00
    4   12    4      4.80      0.00
    6   12    4      6.81      0.00
    8   12    4      8.27      0.00
   10   12    4      1.16      0.00
   12   12    4      3.08      0.00
  -11   13    4      5.58      0.00
   -9   13    4      0.25      0.00
   -7   13    4     -0.15      0.00
   -5   13    4      4.17      0.00
   -3   13    4     -0.81      0.00
   -1   13    4    -13.92      0.00
    1   13    4     -9.44      0.00
    3   13    4     -7.05      0.00
    5   13    4     -2.15      0.00
    7   13    4     -3.83      0.00
    9   13    4      2.16      0.00
   11   13    4     -0.01      0.00
   13   13    4     -5.70      0.00
  -12   14    4     -5.76      0.00
  -10   14    4      0.99      0.00
   -8   14    4     -1.36      0.00
   -6   14    4     -4.33      0.00
   -4   14    4     -1.81      0.00
   -2   14    4     -4.61      0.00
    0   14    4      4.53      0.00
    2   14    4      4.06      0.00
    4   14    4      7.78      0.00
    6   14    4      1.02      0.00
    8   14    4      0.67      0.00
   10   14    4     -8.26      0.00
   12   14    4     -6.09      0.00
   14   14    4     -8.26      0.00
  -13   15    4      4.24      0.00
  -11   15    4      1.79      0.00
   -9   15    4     -0.76      0.00
   -7   15    4      0.44      0.00
   -5   15    4     -2.37      0.00
   -3   15    4      0.62      0.00
   -1   15    4      3.62      0.00
    1   15    4     -1.90      0.00
    3   15    4      7.56      0.00
    5   15    4      5.54      0.00
    7   15    4      3.64      0.00
    9   15    4     -3.20      0.00
   11   15    4     -0.23      0.00
   13   15    4      2.95      0.00
   15   15    4      3.43      0.00
  -14   16    4     -2.85      0.00
  -12   16    4     -0.89      0.00
  -10   16    4     -2.55      0.00
   -8   16    4      4.41      0.00
   -6   16    4     -0.55      0.00
   -4   16    4     -3.71      0.00
   -2   16    4      2.68      0.00
    0   16    4     -0.93      0.00
    2   16    4      3.23      0.00
    4   16    4     -1.18      0.00
    6   16    4      5.60      0.00
    8   16    4     -4.18      0.00
   10   16    4      0.61      0.00
   12   16    4     -0.93      0.00
   14   16    4      1.16      0.00
   16   16    4      1.71      0.00
  -15   17    4     -0.42      0.00
  -13   17    4      0.72      0.00
  -11   17    4     -6.07      0.00
   -9   17    4     -2.09      0.00
   -7   17    4     -4.54      0.00
   -5   17    4     -0.43      0.00
   -3   17    4     -4.98      0.00
   -1   17    4     -3.89      0.00
    1   17    4      0.55      0.00
    3   17    4     -4.34      0.00
    5   17    4      2.01      0.00
    7   17    4     -1.49      0.00
    9   17    4      3.83      0.00
   11   17    4     -0.73      0.00
   13   17    4      5.20      0.00
   15   17    4     -1.96      0.00
   17   17    4      1.48      0.00
  -16   18    4     -8.51      0.00
  -14   18    4     -1.65      0.00
  -12   18    4     -1.81      0.00
  -10   18    4     -2.47      0.00
   -8   18    4     -5.25      0.00
   -6   18    4      0.48      0.00
   -4   18    4      1.60      0.00
   -2   18    4      1.84      0.00
    0   18    4     -2.29      0.00
    2   18    4      5.87      0.00
    4   18    4      2.37      0.00
    6   18    4     -1.62      0.00
    8   18    4     -0.81      0.00
   10   18    4     -0.70      0.00
   12   18    4     -0.81      0.00
   14   18    4     -1.07      0.00
   16   18    4      1.41      0.00
   18   18    4     -3.30      0.00
  -17   19    4     -0.24      0.00
  -15   19    4      3.08      0.00
  -13   19    4     -2.11      0.00
  -11   19    4     -7.92      0.00
   -9   19    4     -5.13      0.00
   -7   19    4     -0.25      0.00
   -5   19    4     -6.97      0.00
   -3   19    4     -3.64      0.00
   -1   19    4     -3.40      0.00
    1   19    4     -0.54      0.00
    3   19    4     -0.10      0.00
    5   19    4     -9.36      0.00
    7   19    4      0.63      0.00
    9   19    4      1.03      0.00
   11   19    4     -0.27      0.00
   13   19    4      3.90      0.00
   15   19    4      0.77      0.00
   17   19    4     -2.92      0.00
   19   19    4     -1.06      0.00
  -18   20    4     -2.89      0.00
  -16   20    4     -3.29      0.00
  -14   20    4      1.39      0.00
  -12   20    4      0.66      0.00
  -10   20    4      2.40      0.00
   -8   20    4      4.53      0.00
   -6   20    4     -1.92      0.00
   -4   20    4     -0.20      0.00
   -2   20    4     -4.24      0.00
    0   20    4      4.50      0.00
    2   20    4     -1.65      0.00
    4   20    4      4.83      0.00
    6   20    4     -2.75      0.00
    8   20    4     -2.72      0.00
   10   20    4     -3.27      0.00
   12   20    4     -1.37      0.00
   14   20    4      2.25      0.00
   16   20    4      3.11      0.00
   18   20    4      1.40      0.00
   20   20    4     -1.80      0.00
  -19   21    4      1.37      0.00
  -17   21    4      0.60      0.00
  -15   21    4     -0.68      0.00
  -13   21    4      0.71      0.00
  -11   21    4     -0.76      0.00
   -9   21    4     -0.71      0.00
   -7   21    4     -4.02      0.00
   -5   21    4      0.51      0.00
   -3   21    4      2.42      0.00
   -1   21    4      0.80      0.00
    1   21    4     -1.42      0.00
    3   21    4      4.78      0.00
    5   21    4      0.82      0.00
    7   21    4     -0.40      0.00
    9   21    4     -1.57      0.00
   11   21    4      4.15      0.00
   13   21    4      1.34      0.00
   15   21    4      1.70      0.00
   17   21    4      0.47      0.00
   19   21    4     -0.55      0.00
   21   21    4     -3.62      0.00
  -20   22    4      2.17      0.00
  -18   22    4      3.50      0.00
  -16   22    4     -0.15      0.00
  -14   22    4     -0.91      0.00
  -12   22    4     -1.90      0.00
  -10   22    4      1.65      0.00
   -8   22    4     -2.13      0.00
   -6   22    4     -2.53      0.00
   -4   22    4     -1.68      0.00
   -2   22    4      2.98      0.00
    0   22    4     -5.02      0.00
    2   22    4      6.10      0.00
    4   22    4     -2.50      0.00
    6   22    4     -2.62      0.00
    8   22    4     -1.63      0.00
   10   22    4      2.52      0.00
   12   22    4      0.11      0.00
   14   22    4      2.39      0.00
   16   22    4      0.16      0.00
   18   22    4     -1.85      0.00
   20   22    4     -3.39      0.00
   22   22    4      0.41      0.00
  -21   23    4      2.25      0.00
  -19   23    4     -4.66      0.00
  -17   23    4     -1.40      0.00
  -15   23    4      2.81      0.00
  -13   23    4     -0.38      0.00
  -11   23    4     -0.38      0.00
   -9   23    4     -1.71      0.00
   -7   23    4      1.86      0.00
   -5   23    4      0.74      0.00
   -3   23    4      1.96      0.00
   -1   23    4     -1.45      0.00
    1   23    4     -0.58      0.00
    3   23    4      2.48      0.00
    5   23    4      0.29      0.00
    7   23    4      3.47      0.00
    9   23    4      0.80      0.00
   11   23    4     -1.97      0.00
   13   23    4      0.94      0.00
   15   23    4      0.21      0.00
   17   23    4     -0.36      0.00
   19   23    4     -4.65      0.00
   21   23    4     -1.67      0.00
   23   23    4      1.45      0.00
  -22   24    4     -0.43      0.00
  -20   24    4     -1.59      0.00
  -18   24    4     -2.39      0.00
  -16   24    4     -1.56      0.00
  -14   24    4     -0.20      0.00
  -12   24    4      2.65      0.00
  -10   24    4     -2.00      0.00
   -8   24    4      0.70      0.00
   -6   24    4     -0.93      0.00
   -4   24    4      0.39      0.00
   -2   24    4      0.00      0.00
    0   24    4      2.15      0.00
    2   24    4      4.16      0.00
    4   24    4      4.27      0.00
    6   24    4      4.60      0.00
    8   24    4     -1.18      0.00
   12   24    4     -4.48      0.00
   14   24    4     -3.93      0.00
   16   24    4      5.54      0.00
   18   24    4     -0.12      0.00
   20   24    4      1.56      0.00
   22   24    4     -0.24      0.00
  -21   25    4     -3.05      0.00
  -19   25    4     -4.77      0.00
  -17   25    4     -0.82      0.00
  -15   25    4      2.98      0.00
  -13   25    4     -2.88      0.00
  -11   25    4     -4.15      0.00
   -9   25    4     -3.68      0.00
   -7   25    4     -0.22      0.00
   -5   25    4     -2.43      0.00
   -3   25    4     -2.92      0.00
   -1   25    4      2.81      0.00
    1   25    4      1.49      0.00
    3   25    4     -1.19      0.00
    5   25    4     -1.27      0.00
    7   25    4     -7.91      0.00
   13   25    4     -0.70      0.00
   15   25    4      3.22      0.00
   17   25    4     -1.48      0.00
   19   25    4      1.53      0.00
   21   25    4     -2.91      0.00
  -20   26    4      3.99      0.00
  -18   26    4     -1.67      0.00
  -16   26    4     -1.97      0.00
  -14   26    4     -0.73      0.00
  -12   26    4      0.71      0.00
  -10   26    4     -1.73      0.00
   -8   26    4     -1.18      0.00
   -6   26    4      1.53      0.00
   -4   26    4      1.07      0.00
   -2   26    4     -3.23      0.00
    0   26    4     -1.48      0.00
    2   26    4     -2.73      0.00
    4   26    4      8.08      0.00
    6   26    4     -1.12      0.00
    8   26    4      0.52      0.00
   10   26    4      5.66      0.00
   12   26    4      4.59      0.00
   14   26    4      9.82      0.00
   16   26    4     -1.16      0.00
   18   26    4     -3.52      0.00
   20   26    4     -4.60      0.00
  -19   27    4      0.99      0.00
  -17   27    4     -0.71      0.00
  -15   27    4     -0.31      0.00
  -13   27    4     -2.32      0.00
  -11   27    4     -2.93      0.00
   -9   27    4      2.20      0.00
   -7   27    4     -1.63      0.00
   -5   27    4     -1.87      0.00
   -3   27    4      1.88      0.00
   -1   27    4     -2.03      0.00
    1   27    4      3.99      0.00
    3   27    4     -2.07      0.00
    5   27    4      4.26      0.00
    7   27    4      1.77      0.00
   11   27    4     10.46      0.00
   13   27    4      7.30      0.00
   15   27    4      1.30      0.00
   17   27    4      5.25      0.00
   19   27    4      0.77      0.00
  -18   28    4      4.13      0.00
  -16   28    4      0.74      0.00
  -14   28    4     -2.87      0.00
  -12   28    4     -1.58      0.00
  -10   28    4      3.89      0.00
   -8   28    4     -0.75      0.00
   -6   28    4     -0.73      0.00
   -4   28    4     -2.53      0.00
   -2   28    4      0.62      0.00
    0   28    4      2.94      0.00
    2   28    4      4.16      0.00
    4   28    4      0.77      0.00
    6   28    4      0.81      0.00
   12   28    4      7.13      0.00
   16   28    4      5.56      0.00
   18   28    4     10.35      0.00
  -17   29    4      1.42      0.00
  -15   29    4      1.73      0.00
  -13   29    4     -3.86      0.00
  -11   29    4     -3.69      0.00
   -9   29    4      0.12      0.00
   -7   29    4     -3.24      0.00
   -5   29    4     -7.35      0.00
   -3   29    4      0.04      0.00
   -1   29    4      4.02      0.00
    1   29    4      0.88      0.00
    3   29    4      3.29      0.00
    5   29    4     -6.50      0.00
    7   29    4      1.33      0.00
    9   29    4     -6.40      0.00
   17   29    4      1.45      0.00
  -14   30    4     -0.71      0.00
  -12   30    4     -1.24      0.00
  -10   30    4     -2.54      0.00
   -8   30    4      8.79      0.00
   -6   30    4      1.61      0.00
   -4   30    4     -1.08      0.00
   -2   30    4      2.18      0.00
    0   30    4      0.81      0.00
    2   30    4      3.31      0.00
    4   30    4      0.02      0.00
    6   30    4      7.23      0.00
    8   30    4      6.93      0.00
   10   30    4      2.09      0.00
   12   30    4      7.71      0.00
   14   30    4     -2.91      0.00
  -13   31    4     -0.79      0.00
  -11   31    4     -4.61      0.00
   -9   31    4     -2.79      0.00
   -7   31    4      2.93      0.00
   -5   31    4      1.48      0.00
   -3   31    4     -1.99      0.00
   -1   31    4     -2.15      0.00
    1   31    4     -2.47      0.00
    3   31    4      5.35      0.00
    5   31    4      5.79      0.00
    7   31    4     -6.99      0.00
    9   31    4     -1.46      0.00
   11   31    4      2.64      0.00
   13   31    4     -2.56      0.00
  -10   32    4      6.01      0.00
   -8   32    4      0.90      0.00
   -6   32    4      1.21      0.00
   -4   32    4     -2.55      0.00
   -2   32    4     -2.49      0.00
    0   32    4      4.48      0.00
    2   32    4     -6.02      0.00
    8   32    4      1.66      0.00
   10   32    4      5.55      0.00
   -7   33    4     -1.13      0.00
   -5   33    4      0.71      0.00
   -3   33    4      1.11      0.00
   -1   33    4      0.66      0.00
    1   33    4     -0.08      0.00
    0    1    5    -19.08      0.00
   -1    2    5     -2.50      0.00
    1    2    5     32.91      0.00
   -2    3    5     54.30      0.00
    0    3    5    -22.26      0.00
    2    3    5    -37.90      0.00
   -3    4    5    -38.55      0.00
   -1    4    5    -11.01      0.00
    1    4    5      7.57      0.00
    3    4    5     58.52      0.00
   -4    5    5     -3.97      0.00
   -2    5    5      4.31      0.00
    0    5    5     11.41      0.00
    2    5    5    -20.54      0.00
    4    5    5     20.79      0.00
   -5    6    5     -4.79      0.00
   -3    6    5    -11.87      0.00
   -1    6    5     19.45      0.00
    1    6    5     13.25      0.00
    3    6    5    -12.94      0.00
    5    6    5    -22.30      0.00
   -6    7    5      5.41      0.00
   -4    7    5     18.22      0.00
   -2    7    5     14.05      0.00
    0    7    5     -1.67      0.00
    2    7    5      4.97      0.00
    4    7    5     -4.23      0.00
    6    7    5    -18.71      0.00
   -7    8    5    -25.09      0.00
   -5    8    5     -1.95      0.00
   -3    8    5      8.10      0.00
   -1    8    5      4.86      0.00
    1    8    5     -0.25      0.00
    3    8    5    -21.69      0.00
    5    8    5      3.25      0.00
    7    8    5      7.74      0.00
   -8    9    5    -16.57      0.00
   -6    9    5      3.44      0.00
   -4    9    5     -1.68      0.00
   -2    9    5      7.37      0.00
    0    9    5     -1.87      0.00
    2    9    5      8.35      0.00
    4    9    5      6.68      0.00
    6    9    5     10.62      0.00
    8    9    5     10.10      0.00
   -9   10    5      2.68      0.00
   -7   10    5     14.96      0.00
   -5   10    5      6.91      0.00
   -3   10    5      5.39      0.00
   -1   10    5     -0.40      0.00
    1   10    5     -3.81      0.00
    3   10    5      8.62      0.00
    5   10    5    -10.29      0.00
    7   10    5      2.06      0.00
    9   10    5    -11.20      0.00
  -10   11    5      2.43      0.00
   -8   11    5      6.35      0.00
   -6   11    5     -5.92      0.00
   -4   11    5      8.80      0.00
   -2   11    5      6.72      0.00
    0   11    5      6.51      0.00
    2   11    5     -6.71      0.00
    4   11    5    -11.91      0.00
    6   11    5    -15.22      0.00
    8   11    5    -15.67      0.00
   10   11    5      2.28      0.00
  -11   12    5     -0.01      0.00
   -9   12    5      3.06      0.00
   -7   12    5     -4.51      0.00
   -5   12    5      0.09      0.00
   -3   12    5      2.49      0.00
   -1   12    5      4.00      0.00
    1   12    5     -2.70      0.00
    3   12    5    -13.85      0.00
    5   12    5     -8.47      0.00
    7   12    5     -7.47      0.00
    9   12    5      4.17      0.00
   11   12    5      3.19      0.00
  -12   13    5     -8.13      0.00
  -10   13    5     -2.74      0.00
   -8   13    5     -1.58      0.00
   -6   13    5     10.00      0.00
   -4   13    5      0.90      0.00
   -2   13    5     11.29      0.00
    0   13    5      3.79      0.00
    2   13    5      2.78      0.00
    4   13    5      4.91      0.00
    6   13    5      6.51      0.00
    8   13    5      9.62      0.00
   10   13    5      2.31      0.00
   12   13    5     -1.63      0.00
  -13   14    5      1.29      0.00
  -11   14    5      3.64      0.00
   -9   14    5     -4.79      0.00
   -7   14    5      4.05      0.00
   -5   14    5      2.91      0.00
   -3   14    5      5.13      0.00
   -1   14    5      0.85      0.00
    1   14    5      1.32      0.00
    3   14    5     -5.33      0.00
    5   14    5     -4.63      0.00
    7   14    5     -0.52      0.00
    9   14    5      0.63      0.00
   11   14    5      4.32      0.00
   13   14    5     -4.43      0.00
  -14   15    5     -1.02      0.00
  -12   15    5     -1.01      0.00
  -10   15    5     -2.75      0.00
   -8   15    5      1.78      0.00
   -6   15    5     -1.07      0.00
   -4   15    5      0.77      0.00
   -2   15    5     -7.87      0.00
    0   15    5      3.62      0.00
    2   15    5     -1.26      0.00
    4   15    5     -0.03      0.00
    6   15    5     -0.83      0.00
    8   15    5      3.91      0.00
   10   15    5      0.24      0.00
   12   15    5     -2.33      0.00
   14   15    5     -7.49      0.00
  -15   16    5     -7.18      0.00
  -13   16    5      0.45      0.00
  -11   16    5      3.87      0.00
   -9   16    5      0.09      0.00
   -7   16    5     -6.02      0.00
   -5   16    5      1.97      0.00
   -3   16    5      1.19      0.00
   -1   16    5      6.60      0.00
    1   16    5     -2.74      0.00
    3   16    5     -1.36      0.00
    5   16    5     -2.14      0.00
    7   16    5     -0.02      0.00
    9   16    5     -0.38      0.00
   11   16    5      1.03      0.00
   13   16    5     -0.96      0.00
   15   16    5      5.57      0.00
  -16   17    5     -0.48      0.00
  -14   17    5     -1.20      0.00
  -10   17    5      2.39      0.00
   -8   17    5      3.98      0.00
   -6   17    5      4.45      0.00
   -4   17    5      3.62      0.00
   -2   17    5      8.09      0.00
    0   17    5      2.68      0.00
    2   17    5      2.00      0.00
    4   17    5      4.43      0.00
    6   17    5      2.49      0.00
    8   17    5     -3.68      0.00
   10   17    5     -1.64      0.00
   12   17    5     -0.08      0.00
   14   17    5     -3.18      0.00
   16   17    5     -5.16      0.00
  -17   18    5     -2.31      0.00
  -15   18    5     -0.46      0.00
  -13   18    5      2.53      0.00
  -11   18    5     -1.67      0.00
   -7   18    5      4.34      0.00
   -5   18    5      5.08      0.00
   -3   18    5     -0.23      0.00
   -1   18    5     -0.44      0.00
    1   18    5     -1.91      0.00
    3   18    5     -3.91      0.00
    5   18    5      3.82      0.00
    7   18    5     -5.67      0.00
    9   18    5      1.45      0.00
   11   18    5     -0.92      0.00
   13   18    5      0.72      0.00
   15   18    5      1.66      0.00
   17   18    5      1.79      0.00
  -18   19    5     -0.99      0.00
  -16   19    5     -3.14      0.00
  -14   19    5     -7.02      0.00
  -12   19    5     -2.32      0.00
  -10   19    5      1.78      0.00
   -8   19    5     -1.93      0.00
   -6   19    5     -0.39      0.00
   -4   19    5      2.02      0.00
   -2   19    5      2.46      0.00
    0   19    5     -3.95      0.00
    2   19    5     -0.72      0.00
    4   19    5      0.10      0.00
    6   19    5      1.33      0.00
    8   19    5     -3.17      0.00
   10   19    5     -3.28      0.00
   12   19    5     -4.29      0.00
   14   19    5     -8.88      0.00
   16   19    5     -0.66      0.00
   18   19    5     -0.90      0.00
  -19   20    5      1.59      0.00
  -17   20    5      1.73      0.00
  -15   20    5      1.15      0.00
  -13   20    5      0.42      0.00
  -11   20    5     -1.11      0.00
   -9   20    5     -1.83      0.00
   -7   20    5      1.35      0.00
   -5   20    5     -0.95      0.00
   -3   20    5     -3.65      0.00
   -1   20    5     -6.36      0.00
    1   20    5     -0.18      0.00
    3   20    5     -2.55      0.00
    5   20    5     -4.61      0.00
    7   20    5      0.80      0.00
    9   20    5     -0.39      0.00
   11   20    5     -2.41      0.00
   13   20    5      2.84      0.00
   15   20    5      1.42      0.00
   17   20    5     -1.01      0.00
   19   20    5      2.21      0.00
  -20   21    5     -2.58      0.00
  -18   21    5     -1.23      0.00
  -16   21    5     -4.82      0.00
  -14   21    5      1.49      0.00
  -12   21    5      0.00      0.00
  -10   21    5      3.61      0.00
   -8   21    5      2.79      0.00
   -6   21    5      1.80      0.00
   -4   21    5      0.11      0.00
   -2   21    5     -4.27      0.00
    0   21    5      3.84      0.00
    2   21    5     -6.95      0.00
    4   21    5      1.11      0.00
    6   21    5      4.49      0.00
    8   21    5      0.21      0.00
   10   21    5     -2.93      0.00
   12   21    5      0.59      0.00
   14   21    5     -0.52      0.00
   16   21    5     -0.06      0.00
   18   21    5      1.35      0.00
   20   21    5      1.49      0.00
  -21   22    5     -5.19      0.00
  -19   22    5     -0.53      0.00
  -17   22    5     -2.03      0.00
  -15   22    5     -0.02      0.00
  -13   22    5      1.57      0.00
  -11   22    5     -0.96      0.00
   -9   22    5     -1.44      0.00
   -7   22    5      0.35      0.00
   -5   22    5     -0.12      0.00
   -3   22    5      0.78      0.00
   -1   22    5      3.92      0.00
    1   22    5     -5.41      0.00
    3   22    5      4.36      0.00
    5   22    5      3.35      0.00
    7   22    5      4.00      0.00
    9   22    5      2.49      0.00
   11   22    5      5.01      0.00
   13   22    5      1.54      0.00
   15   22    5     -3.44      0.00
   17   22    5      3.79      0.00
   19   22    5      1.91      0.00
   21   22    5     -2.85      0.00
  -22   23    5      0.30      0.00
  -20   23    5      2.77      0.00
  -18   23    5      3.44      0.00
  -16   23    5      1.05      0.00
  -14   23    5     -3.45      0.00
  -12   23    5     -1.51      0.00
  -10   23    5      2.64      0.00
   -8   23    5      0.58      0.00
   -6   23    5     -0.52      0.00
   -4   23    5     -2.03      0.00
   -2   23    5      1.70      0.00
    0   23    5     -3.32      0.00
    2   23    5      3.18      0.00
    4   23    5     -3.19      0.00
    6   23    5     -3.55      0.00
    8   23    5     -5.14      0.00
   10   23    5      2.94      0.00
   12   23    5     -3.58      0.00
   14   23    5     -1.85      0.00
   16   23    5     -1.60      0.00
   18   23    5     -0.79      0.00
   20   23    5     -3.80      0.00
   22   23    5     -1.50      0.00
  -23   24    5     -1.30      0.00
  -21   24    5      8.30      0.00
  -19   24    5      3.27      0.00
  -17   24    5      0.11      0.00
  -15   24    5      2.39      0.00
  -13   24    5      3.78      0.00
  -11   24    5      5.17      0.00
   -9   24    5     -0.76      0.00
   -7   24    5     -2.39      0.00
   -5   24    5     -1.99      0.00
   -3   24    5      2.91      0.00
   -1   24    5     -2.25      0.00
    1   24    5     -1.42      0.00
    3   24    5     -6.44      0.00
    5   24    5     -2.31      0.00
    7   24    5      1.94      0.00
    9   24    5     -4.45      0.00
   11   24    5     -4.19      0.00
   13   24    5     -4.79      0.00
   15   24    5     -6.03      0.00
   17   24    5     -0.28      0.00
   19   24    5      1.36      0.00
   21   24    5      3.17      0.00
   23   24    5     -1.42      0.00
  -22   25    5      0.58      0.00
  -20   25    5      1.12      0.00
  -18   25    5      6.38      0.00
  -16   25    5     -1.01      0.00
  -14   25    5      1.17      0.00
  -12   25    5      4.47      0.00
  -10   25    5      4.63      0.00
   -8   25    5      1.64      0.00
   -6   25    5      0.07      0.00
   -4   25    5      2.76      0.00
   -2   25    5      2.26      0.00
    0   25    5     -3.03      0.00
    2   25    5     -3.14      0.00
    4   25    5     -2.21      0.00
    6   25    5      5.12      0.00
    8   25    5     -0.93      0.00
   10   25    5     -1.40      0.00
   12   25    5      1.36      0.00
   14   25    5     -3.85      0.00
   16   25    5      3.21      0.00
   18   25    5      0.14      0.00
   20   25    5      2.35      0.00
   22   25    5      0.61      0.00
  -21   26    5     -3.75      0.00
  -19   26    5     -3.91      0.00
  -17   26    5      1.89      0.00
  -15   26    5      2.14      0.00
  -13   26    5      0.40      0.00
  -11   26    5     -1.56      0.00
   -9   26    5      1.08      0.00
   -7   26    5      3.00      0.00
   -5   26    5      3.97      0.00
   -3   26    5     -2.15      0.00
   -1   26    5      1.95      0.00
    1   26    5     -0.25      0.00
    3   26    5      0.07      0.00
    5   26    5      1.79      0.00
    7   26    5     -8.31      0.00
    9   26    5     -0.38      0.00
   11   26    5    -11.29      0.00
   13   26    5     -5.83      0.00
   15   26    5      2.82      0.00
   17   26    5     -2.52      0.00
   19   26    5     10.81      0.00
   21   26    5      3.94      0.00
  -18   27    5     -0.59      0.00
  -16   27    5     -1.94      0.00
  -14   27    5     -3.97      0.00
  -12   27    5      1.41      0.00
  -10   27    5     -1.71      0.00
   -8   27    5      2.78      0.00
   -6   27    5     -0.14      0.00
   -4   27    5     -2.34      0.00
   -2   27    5     -5.49      0.00
    0   27    5     -1.99      0.00
    2   27    5     -3.41      0.00
    4   27    5      2.55      0.00
    6   27    5     -3.72      0.00
    8   27    5      1.18      0.00
   10   27    5    -12.84      0.00
   12   27    5    -12.41      0.00
   14   27    5      1.54      0.00
   16   27    5     -4.86      0.00
   18   27    5     -1.67      0.00
  -17   28    5      1.44      0.00
  -15   28    5      8.58      0.00
  -13   28    5      4.75      0.00
  -11   28    5      1.07      0.00
   -9   28    5      0.77      0.00
   -7   28    5      1.60      0.00
   -5   28    5      0.38      0.00
   -3   28    5     -1.12      0.00
   -1   28    5     -2.40      0.00
    1   28    5     -1.76      0.00
    3   28    5      0.03      0.00
    5   28    5     -3.10      0.00
    7   28    5      0.30      0.00
   15   28    5     -6.44      0.00
   17   28    5     -4.02      0.00
  -16   29    5      0.28      0.00
  -14   29    5      6.31      0.00
  -12   29    5      5.79      0.00
  -10   29    5      2.25      0.00
   -8   29    5     -8.01      0.00
   -6   29    5      5.95      0.00
   -4   29    5      4.98      0.00
   -2   29    5     -3.75      0.00
    0   29    5     -3.28      0.00
    2   29    5     -5.71      0.00
    4   29    5     -0.51      0.00
    6   29    5     -4.57      0.00
    8   29    5     -4.38      0.00
   10   29    5      3.29      0.00
   16   29    5      1.28      0.00
  -13   30    5      8.01      0.00
  -11   30    5      0.24      0.00
   -9   30    5     -3.08      0.00
   -7   30    5     -0.57      0.00
   -5   30    5     -1.83      0.00
   -3   30    5     -1.09      0.00
   -1   30    5     -4.98      0.00
    1   30    5     -0.64      0.00
    3   30    5     -6.20      0.00
    5   30    5     -4.34      0.00
    7   30    5      0.43      0.00
    9   30    5     -7.46      0.00
   11   30    5     -2.96      0.00
   13   30    5     -5.63      0.00
  -12   31    5      2.24      0.00
  -10   31    5     -3.63      0.00
   -8   31    5      3.08      0.00
   -6   31    5     -2.56      0.00
   -4   31    5      5.95      0.00
   -2   31    5      7.04      0.00
    0   31    5      0.31      0.00
    2   31    5      2.73      0.00
    4   31    5    -10.67      0.00
    6   31    5      5.75      0.00
    8   31    5      4.08      0.00
   10   31    5     -1.63      0.00
   12   31    5      7.08      0.00
   -9   32    5     -2.04      0.00
   -7   32    5     -1.45      0.00
   -5   32    5     -0.32      0.00
   -3   32    5     -0.10      0.00
   -1   32    5     -3.12      0.00
    1   32    5     -2.06      0.00
    3   32    5      2.04      0.00
    5   32    5      4.44      0.00
    7   32    5     -0.31      0.00
    9   32    5     -5.33      0.00
   -4   33    5     -1.42      0.00
   -2   33    5     -4.83      0.00
    0   33    5      3.85      0.00
    2   33    5     -1.71      0.00
    1    1    6     18.00      0.00
    0    2    6     27.39      0.00
    2    2    6    -12.73      0.00
   -1    3    6    -17.78      0.00
    1    3    6     10.45      0.00
    3    3    6    -21.24      0.00
   -2    4    6     23.19      0.00
    0    4    6      5.90      0.00
    2    4    6     -8.66      0.00
    4    4    6    -24.61      0.00
   -3    5    6      1.14      0.00
   -1    5    6    -35.74      0.00
    1    5    6     -1.36      0.00
    3    5    6      5.67      0.00
    5    5    6     16.30      0.00
   -4    6    6     -8.07      0.00
   -2    6    6     -0.05      0.00
    0    6    6      9.69      0.00
    2    6    6      0.12      0.00
    4    6    6      3.58      0.00
    6    6    6      6.19      0.00
   -5    7    6     -5.10      0.00
   -3    7    6    -20.98      0.00
   -1    7    6      4.94      0.00
    1    7    6     -0.02      0.00
    3    7    6     13.02      0.00
    5    7    6    -15.41      0.00
    7    7    6      3.57      0.00
   -6    8    6     -6.89      0.00
   -4    8    6      5.15      0.00
   -2    8    6      0.44      0.00
    0    8    6     -4.96      0.00
    2    8    6     -7.45      0.00
    4    8    6      5.84      0.00
    6    8    6     -0.91      0.00
    8    8    6     -1.05      0.00
   -7    9    6     -5.32      0.00
   -5    9    6     -6.11      0.00
   -3    9    6     -3.01      0.00
   -1    9    6     -3.75      0.00
    1    9    6      2.92      0.00
    3    9    6    -20.61      0.00
    5    9    6     -2.87      0.00
    7    9    6     -5.98      0.00
    9    9    6      3.22      0.00
   -8   10    6     -2.40      0.00
   -6   10    6      4.59      0.00
   -4   10    6    -10.24      0.00
   -2   10    6     -5.65      0.00
    0   10    6      0.93      0.00
    2   10    6      6.56      0.00
    4   10    6     10.68      0.00
    6   10    6      6.18      0.00
    8   10    6      4.13      0.00
   10   10    6     -1.43      0.00
   -9   11    6      0.18      0.00
   -7   11    6      4.84      0.00
   -5   11    6      2.48      0.00
   -3   11    6      0.66      0.00
   -1   11    6      0.46      0.00
    1   11    6      4.37      0.00
    3   11    6     18.39      0.00
    5   11    6      4.67      0.00
    7   11    6      7.48      0.00
    9   11    6    -10.55      0.00
   11   11    6     -7.81      0.00
  -10   12    6     -1.07      0.00
   -8   12    6     -2.60      0.00
   -6   12    6    -10.43      0.00
   -4   12    6     -7.90      0.00
   -2   12    6     -3.67      0.00
    0   12    6      6.07      0.00
    2   12    6     11.82      0.00
    4   12    6      2.78      0.00
    6   12    6      4.19      0.00
    8   12    6     -5.39      0.00
   10   12    6      1.31      0.00
   12   12    6     -1.79      0.00
  -11   13    6      8.13      0.00
   -9   13    6      8.49      0.00
   -7   13    6     -5.84      0.00
   -5   13    6     -1.78      0.00
   -3   13    6     -3.39      0.00
   -1   13    6     -7.89      0.00
    1   13    6     -4.80      0.00
    3   13    6     -5.41      0.00
    5   13    6     -5.48      0.00
    7   13    6    -11.51      0.00
    9   13    6     -1.31      0.00
   11   13    6      0.74      0.00
   13   13    6     10.21      0.00
  -12   14    6     -3.40      0.00
  -10   14    6      0.83      0.00
   -8   14    6     -3.66      0.00
   -6   14    6      0.76      0.00
   -4   14    6     -2.80      0.00
   -2   14    6     -3.74      0.00
    0   14    6     -5.86      0.00
    2   14    6     -1.09      0.00
    4   14    6      2.63      0.00
    6   14    6     -0.24      0.00
    8   14    6      5.78      0.00
   10   14    6      0.68      0.00
   12   14    6      4.30      0.00
   14   14    6      2.50      0.00
  -11   15    6      2.70      0.00
   -9   15    6     -0.93      0.00
   -7   15    6      3.16      0.00
   -5   15    6     -6.28      0.00
   -3   15    6      1.95      0.00
   -1   15    6     -3.56      0.00
    1   15    6      5.48      0.00
    3   15    6      1.77      0.00
    5   15    6     -2.10      0.00
    7   15    6     -1.88      0.00
    9   15    6     -4.79      0.00
   11   15    6      0.91      0.00
   13   15    6      1.14      0.00
   15   15    6      3.44      0.00
  -10   16    6     -4.84      0.00
   -8   16    6      4.25      0.00
   -6   16    6      1.92      0.00
   -4   16    6      0.04      0.00
   -2   16    6     -4.84      0.00
    0   16    6      1.85      0.00
    2   16    6      0.14      0.00
    4   16    6      0.42      0.00
    6   16    6      3.33      0.00
    8   16    6      0.65      0.00
   10   16    6     -1.04      0.00
   12   16    6      0.14      0.00
   14   16    6      2.58      0.00
   16   16    6     -5.13      0.00
  -15   17    6      1.59      0.00
  -13   17    6      2.68      0.00
  -11   17    6     -2.26      0.00
   -9   17    6      0.41      0.00
   -7   17    6     -9.39      0.00
   -5   17    6     -6.34      0.00
   -3   17    6     -5.92      0.00
   -1   17    6      1.09      0.00
    1   17    6     -1.50      0.00
    3   17    6     -0.44      0.00
    5   17    6     -2.53      0.00
    7   17    6      3.14      0.00
    9   17    6      0.65      0.00
   11   17    6      1.43      0.00
   13   17    6     -1.82      0.00
   15   17    6      4.40      0.00
   17   17    6      8.85      0.00
  -16   18    6      0.93      0.00
  -14   18    6      1.13      0.00
  -12   18    6      1.10      0.00
   -8   18    6      0.18      0.00
   -6   18    6     -0.90      0.00
   -4   18    6     -0.76      0.00
   -2   18    6      5.08      0.00
    0   18    6     -0.08      0.00
    2   18    6      2.36      0.00
    4   18    6      4.71      0.00
    6   18    6      5.20      0.00
    8   18    6      4.53      0.00
   10   18    6     -0.17      0.00
   12   18    6      3.20      0.00
   14   18    6      2.80      0.00
   16   18    6     -2.42      0.00
   18   18    6     -4.09      0.00
  -17   19    6      1.65      0.00
  -15   19    6      2.07      0.00
  -13   19    6      3.23      0.00
  -11   19    6      1.36      0.00
   -9   19    6     -2.75      0.00
   -7   19    6     -0.49      0.00
   -5   19    6      5.53      0.00
   -3   19    6      2.84      0.00
   -1   19    6      2.79      0.00
    1   19    6      2.85      0.00
    3   19    6      2.38      0.00
    5   19    6      1.29      0.00
    7   19    6     -1.45      0.00
    9   19    6      4.55      0.00
   11   19    6      1.76      0.00
   13   19    6     -0.52      0.00
   15   19    6      1.78      0.00
   17   19    6     -1.62      0.00
   19   19    6     -1.35      0.00
  -18   20    6     -0.49      0.00
  -16   20    6      6.32      0.00
  -14   20    6     -3.30      0.00
  -12   20    6     -2.76      0.00
  -10   20    6      2.07      0.00
   -8   20    6      0.69      0.00
   -6   20    6     -1.76      0.00
   -4   20    6     -1.11      0.00
   -2   20    6      7.14      0.00
    0   20    6      1.96      0.00
    2   20    6      0.89      0.00
    4   20    6     -3.14      0.00
    6   20    6     -3.51      0.00
    8   20    6     -0.20      0.00
   10   20    6     -0.10      0.00
   12   20    6     -2.52      0.00
   14   20    6     -2.74      0.00
   16   20    6     -0.24      0.00
   18   20    6      0.32      0.00
   20   20    6      0.96      0.00
  -19   21    6      1.35      0.00
  -17   21    6      4.15      0.00
  -15   21    6      1.06      0.00
  -13   21    6     -0.59      0.00
  -11   21    6     -2.21      0.00
   -9   21    6     -3.12      0.00
   -7   21    6     -0.62      0.00
   -5   21    6      2.47      0.00
   -3   21    6     -0.39      0.00
   -1   21    6     -1.62      0.00
    1   21    6      3.79      0.00
    3   21    6     -1.09      0.00
    5   21    6     -0.29      0.00
    7   21    6     -0.71      0.00
    9   21    6     -1.67      0.00
   11   21    6     -3.43      0.00
   13   21    6     -0.40      0.00
   15   21    6      6.83      0.00
   17   21    6      1.28      0.00
   19   21    6      3.60      0.00
   21   21    6      3.19      0.00
  -20   22    6      3.87      0.00
  -18   22    6      3.64      0.00
  -16   22    6     -1.30      0.00
  -14   22    6      2.46      0.00
  -12   22    6     -0.98      0.00
  -10   22    6      1.60      0.00
   -8   22    6      0.50      0.00
   -6   22    6     -1.53      0.00
   -4   22    6     -1.59      0.00
   -2   22    6     -6.65      0.00
    0   22    6      5.30      0.00
    2   22    6     -0.97      0.00
    4   22    6     -2.25      0.00
    6   22    6      3.46      0.00
    8   22    6      1.81      0.00
   10   22    6     -2.17      0.00
   12   22    6      3.26      0.00
   14   22    6      2.76      0.00
   16   22    6      0.84      0.00
   18   22    6     -0.10      0.00
   20   22    6      1.72      0.00
   22   22    6     -1.42      0.00
  -21   23    6     -3.61      0.00
  -19   23    6     -2.52      0.00
  -17   23    6     -3.65      0.00
  -15   23    6      1.29      0.00
  -13   23    6      2.11      0.00
  -11   23    6     -0.67      0.00
   -9   23    6     -1.69      0.00
   -7   23    6     -0.67      0.00
   -5   23    6     -3.93      0.00
   -3   23    6     -3.89      0.00
   -1   23    6      3.67      0.00
    1   23    6     -3.27      0.00
    3   23    6      3.88      0.00
    5   23    6      0.18      0.00
    7   23    6      5.27      0.00
    9   23    6      5.01      0.00
   11   23    6      7.81      0.00
   13   23    6      7.10      0.00
   15   23    6     -4.06      0.00
   17   23    6     -1.91      0.00
   19   23    6     -0.57      0.00
   21   23    6     -2.24      0.00
   23   23    6      1.49      0.00
  -22   24    6     -5.05      0.00
  -20   24    6     -2.57      0.00
  -18   24    6     -2.60      0.00
  -16   24    6      4.12      0.00
  -14   24    6     -4.62      0.00
  -12   24    6     -5.67      0.00
  -10   24    6     -3.60      0.00
   -8   24    6      2.13      0.00
   -6   24    6      0.60      0.00
   -4   24    6      0.00      0.00
   -2   24    6      0.53      0.00
    0   24    6      1.08      0.00
    2   24    6      6.74      0.00
    4   24    6      0.07      0.00
    6   24    6      1.18      0.00
    8   24    6     -2.80      0.00
   10   24    6      5.22      0.00
   12   24    6      4.08      0.00
   14   24    6      1.47      0.00
   16   24    6      7.37      0.00
   18   24    6     -2.46      0.00
   20   24    6     -2.99      0.00
   22   24    6      0.19      0.00
  -21   25    6      2.28      0.00
  -19   25    6     -0.66      0.00
  -17   25    6     -1.05      0.00
  -15   25    6     -1.25      0.00
  -13   25    6     -1.54      0.00
  -11   25    6     -1.14      0.00
   -9   25    6     -4.30      0.00
   -7   25    6      1.24      0.00
   -5   25    6     -5.32      0.00
   -3   25    6      1.21      0.00
   -1   25    6     -0.48      0.00
    1   25    6      2.47      0.00
    3   25    6     -3.01      0.00
    5   25    6     -0.63      0.00
    7   25    6      7.49      0.00
    9   25    6      4.73      0.00
   11   25    6      0.49      0.00
   13   25    6     -1.34      0.00
   15   25    6     -5.27      0.00
   17   25    6     -5.14      0.00
   19   25    6     -8.49      0.00
   21   25    6      2.69      0.00
  -20   26    6     -0.46      0.00
  -18   26    6      1.74      0.00
  -16   26    6     -2.44      0.00
  -14   26    6      2.34      0.00
  -12   26    6     -2.32      0.00
  -10   26    6      0.01      0.00
   -8   26    6     -2.20      0.00
   -6   26    6     -1.35      0.00
   -4   26    6      2.06      0.00
   -2   26    6      3.42      0.00
    0   26    6      0.35      0.00
    2   26    6     -0.90      0.00
    4   26    6     -2.25      0.00
    6   26    6      5.48      0.00
    8   26    6      2.71      0.00
   10   26    6      9.09      0.00
   12   26    6      5.56      0.00
   14   26    6      0.38      0.00
   16   26    6      2.40      0.00
   18   26    6     -2.54      0.00
   20   26    6     -7.71      0.00
  -19   27    6     -3.22      0.00
  -17   27    6     -3.29      0.00
  -15   27    6      0.30      0.00
  -13   27    6      1.09      0.00
  -11   27    6     -1.11      0.00
   -9   27    6     -1.79      0.00
   -7   27    6     -5.33      0.00
   -5   27    6      3.34      0.00
   -3   27    6     -0.03      0.00
   -1   27    6     -1.68      0.00
    1   27    6     -2.08      0.00
    3   27    6     -3.76      0.00
    5   27    6      6.74      0.00
    7   27    6     -3.05      0.00
    9   27    6      5.45      0.00
   11   27    6     10.17      0.00
   13   27    6     -0.66      0.00
   15   27    6      1.14      0.00
   17   27    6     -1.59      0.00
   19   27    6      3.47      0.00
  -16   28    6     -7.58      0.00
  -14   28    6    -16.05      0.00
  -12   28    6     -2.30      0.00
  -10   28    6     -0.81      0.00
   -8   28    6     -0.92      0.00
   -6   28    6     -3.05      0.00
   -4   28    6     -4.97      0.00
   -2   28    6     -2.98      0.00
    0   28    6     -1.64      0.00
    2   28    6     -2.83      0.00
    4   28    6      1.25      0.00
    6   28    6     -1.86      0.00
    8   28    6      5.14      0.00
   10   28    6     -3.37      0.00
   14   28    6     -3.87      0.00
   16   28    6     -2.38      0.00
  -15   29    6      1.93      0.00
  -13   29    6     -5.33      0.00
  -11   29    6      2.92      0.00
   -9   29    6      6.22      0.00
   -7   29    6      2.54      0.00
   -5   29    6     -5.65      0.00
   -3   29    6     -2.78      0.00
   -1   29    6      8.01      0.00
    1   29    6      1.93      0.00
    3   29    6      7.64      0.00
    5   29    6     -2.58      0.00
    7   29    6      1.99      0.00
    9   29    6      1.60      0.00
   11   29    6     -1.86      0.00
   13   29    6      7.94      0.00
   15   29    6      0.87      0.00
  -12   30    6     -1.57      0.00
  -10   30    6      6.46      0.00
   -8   30    6     -6.05      0.00
   -6   30    6     -0.90      0.00
   -4   30    6      1.96      0.00
   -2   30    6      5.72      0.00
    0   30    6      4.74      0.00
    2   30    6     -0.16      0.00
    4   30    6      3.42      0.00
    6   30    6     -6.08      0.00
    8   30    6     -2.75      0.00
   10   30    6      2.09      0.00
   12   30    6     -3.78      0.00
  -11   31    6     -0.24      0.00
   -9   31    6      0.64      0.00
   -7   31    6      3.22      0.00
   -5   31    6      0.76      0.00
   -3   31    6     -5.22      0.00
   -1   31    6    -10.05      0.00
    1   31    6     -3.30      0.00
    3   31    6     -2.24      0.00
    5   31    6     -0.82      0.00
    7   31    6     -2.61      0.00
    9   31    6      0.85      0.00
   11   31    6     -2.08      0.00
   -8   32    6      1.30      0.00
   -6   32    6     -7.48      0.00
   -4   32    6      1.55      0.00
   -2   32    6      1.06      0.00
    0   32    6     -0.35      0.00
    2   32    6      0.94      0.00
    4   32    6     -4.79      0.00
    6   32    6      1.41      0.00
    8   32    6     -0.15      0.00
   -1   33    6     -1.74      0.00
    1   33    6     -2.49      0.00
    0    1    7    -12.49      0.00
   -1    2    7    -17.94      0.00
    1    2    7      5.25      0.00
   -2    3    7     18.70      0.00
    0    3    7     13.14      0.00
    2    3    7      6.06      0.00
   -3    4    7     -7.25      0.00
   -1    4    7      5.13      0.00
    1    4    7     -9.47      0.00
    3    4    7     10.49      0.00
   -4    5    7     -6.38      0.00
   -2    5    7      8.91      0.00
    0    5    7      7.40      0.00
    2    5    7      4.80      0.00
    4    5    7      5.51      0.00
   -5    6    7      5.23      0.00
   -3    6    7     17.92      0.00
   -1    6    7    -18.11      0.00
    1    6    7      0.12      0.00
    3    6    7    -13.92      0.00
    5    6    7     12.41      0.00
   -6    7    7      0.01      0.00
   -4    7    7      0.74      0.00
   -2    7    7      0.68      0.00
    0    7    7     15.55      0.00
    2    7    7      9.34      0.00
    4    7    7      0.66      0.00
    6    7    7      0.02      0.00
   -7    8    7      7.74      0.00
   -5    8    7     10.41      0.00
   -3    8    7     -4.03      0.00
   -1    8    7      5.55      0.00
    1    8    7     -0.42      0.00
    3    8    7     15.16      0.00
    5    8    7     -9.12      0.00
    7    8    7     -5.40      0.00
   -8    9    7     -2.60      0.00
   -6    9    7     -2.05      0.00
   -4    9    7      5.62      0.00
   -2    9    7      6.37      0.00
    0    9    7     -4.72      0.00
    2    9    7     -2.76      0.00
    4    9    7      1.61      0.00
    6    9    7      6.50      0.00
    8    9    7      6.23      0.00
   -9   10    7     -8.33      0.00
   -7   10    7     -3.26      0.00
   -5   10    7     -2.99      0.00
   -3   10    7      1.19      0.00
   -1   10    7     -2.61      0.00
    1   10    7     -2.24      0.00
    3   10    7     -8.73      0.00
    5   10    7     -1.45      0.00
    7   10    7      0.59      0.00
    9   10    7      5.50      0.00
  -10   11    7     -2.78      0.00
   -8   11    7      2.62      0.00
   -6   11    7      4.11      0.00
   -4   11    7      6.20      0.00
   -2   11    7     -8.82      0.00
    0   11    7     -6.60      0.00
    2   11    7    -14.20      0.00
    4   11    7      1.95      0.00
    6   11    7     -0.46      0.00
    8   11    7      7.34      0.00
   10   11    7      6.29      0.00
  -11   12    7     -8.83      0.00
   -9   12    7      3.50      0.00
   -7   12    7      5.97      0.00
   -5   12    7      4.83      0.00
   -3   12    7      7.35      0.00
   -1   12    7      2.90      0.00
    1   12    7     -6.47      0.00
    3   12    7     -0.02      0.00
    5   12    7     -1.32      0.00
    7   12    7      2.09      0.00
    9   12    7     -6.08      0.00
   11   12    7     -2.28      0.00
  -12   13    7     -6.05      0.00
  -10   13    7      1.27      0.00
   -8   13    7     -3.33      0.00
   -6   13    7      2.51      0.00
   -4   13    7     -7.52      0.00
   -2   13    7      3.73      0.00
    0   13    7      2.91      0.00
    2   13    7      8.01      0.00
    4   13    7     -0.71      0.00
    6   13    7      7.61      0.00
    8   13    7     -0.77      0.00
   10   13    7      5.81      0.00
   12   13    7     -6.70      0.00
  -11   14    7      3.30      0.00
   -9   14    7      2.56      0.00
   -7   14    7      1.30      0.00
   -5   14    7      5.45      0.00
   -3   14    7      6.70      0.00
   -1   14    7      4.77      0.00
    1   14    7     -0.74      0.00
    3   14    7      0.12      0.00
    5   14    7      3.81      0.00
    7   14    7     -3.40      0.00
    9   14    7     -0.71      0.00
   11   14    7     -3.89      0.00
   13   14    7      2.55      0.00
  -14   15    7      3.92      0.00
  -12   15    7      2.82      0.00
  -10   15    7     -1.25      0.00
   -8   15    7     -2.73      0.00
   -6   15    7      2.85      0.00
   -4   15    7      4.67      0.00
   -2   15    7     -2.31      0.00
    0   15    7     -4.84      0.00
    2   15    7     -6.44      0.00
    4   15    7      1.04      0.00
    6   15    7     -2.08      0.00
    8   15    7      8.60      0.00
   10   15    7     -2.19      0.00
   12   15    7      1.00      0.00
   14   15    7     -1.00      0.00
  -15   16    7     -0.50      0.00
  -13   16    7     -0.45      0.00
  -11   16    7      3.03      0.00
   -9   16    7      0.84      0.00
   -7   16    7      1.38      0.00
   -5   16    7     -2.88      0.00
   -3   16    7     -2.77      0.00
   -1   16    7     -5.33      0.00
    1   16    7      1.52      0.00
    3   16    7     -1.20      0.00
    5   16    7     -1.68      0.00
    7   16    7     -0.02      0.00
    9   16    7      1.10      0.00
   11   16    7      0.73      0.00
   13   16    7     -3.73      0.00
   15   16    7     -3.75      0.00
  -16   17    7     -1.29      0.00
  -14   17    7     -4.79      0.00
  -12   17    7     -0.83      0.00
  -10   17    7     -0.60      0.00
   -8   17    7      0.58      0.00
   -6   17    7      2.57      0.00
   -4   17    7      6.13      0.00
   -2   17    7     -0.16      0.00
    0   17    7      6.26      0.00
    2   17    7     -1.35      0.00
    4   17    7     -2.87      0.00
    6   17    7     -0.32      0.00
    8   17    7     -1.44      0.00
   10   17    7      0.31      0.00
   12   17    7     -2.02      0.00
   14   17    7      0.01      0.00
   16   17    7     -4.64      0.00
  -17   18    7     -2.54      0.00
  -15   18    7      1.67      0.00
  -13   18    7      5.71      0.00
  -11   18    7     -3.53      0.00
   -9   18    7      4.64      0.00
   -7   18    7     -0.12      0.00
   -5   18    7     -3.54      0.00
   -3   18    7     -3.48      0.00
   -1   18    7      1.01      0.00
    1   18    7      0.76      0.00
    3   18    7      2.54      0.00
    5   18    7     -1.40      0.00
    7   18    7     -1.62      0.00
    9   18    7     -1.23      0.00
   11   18    7      3.47      0.00
   13   18    7     -1.14      0.00
   15   18    7     -1.18      0.00
   17   18    7      5.52      0.00
  -18   19    7     -2.52      0.00
  -16   19    7     -4.78      0.00
  -14   19    7      1.45      0.00
  -12   19    7     -2.40      0.00
  -10   19    7     -2.36      0.00
   -8   19    7      4.69      0.00
   -6   19    7      1.25      0.00
   -4   19    7     -2.67      0.00
   -2   19    7      0.45      0.00
    0   19    7     -4.09      0.00
    2   19    7     -1.51      0.00
    4   19    7      2.41      0.00
    6   19    7      2.91      0.00
    8   19    7      3.36      0.00
   10   19    7     -2.06      0.00
   12   19    7      1.79      0.00
   14   19    7      1.25      0.00
   16   19    7     -1.29      0.00
   18   19    7     -0.65      0.00
  -19   20    7     -2.50      0.00
  -17   20    7     -3.46      0.00
  -15   20    7      1.24      0.00
  -13   20    7      4.74      0.00
  -11   20    7      3.91      0.00
   -9   20    7     -0.93      0.00
   -7   20    7     -2.72      0.00
   -5   20    7      2.37      0.00
   -3   20    7      1.00      0.00
   -1   20    7     -8.69      0.00
    1   20    7     -2.42      0.00
    3   20    7      3.82      0.00
    5   20    7      1.89      0.00
    7   20    7     -1.39      0.00
    9   20    7      0.66      0.00
   11   20    7      1.47      0.00
   13   20    7     -2.75      0.00
   15   20    7     -6.77      0.00
   17   20    7     -4.69      0.00
   19   20    7     -2.47      0.00
  -20   21    7     -5.33      0.00
  -18   21    7     -4.47      0.00
  -16   21    7     -0.04      0.00
  -14   21    7     -1.52      0.00
  -12   21    7      1.29      0.00
  -10   21    7      4.55      0.00
   -8   21    7      1.60      0.00
   -6   21    7      2.26      0.00
   -4   21    7     -2.75      0.00
   -2   21    7      1.14      0.00
    0   21    7     -1.32      0.00
    2   21    7      1.11      0.00
    4   21    7     -2.49      0.00
    6   21    7     -8.06      0.00
    8   21    7     -1.16      0.00
   10   21    7     -0.39      0.00
   12   21    7     -2.35      0.00
   14   21    7     -3.17      0.00
   16   21    7     -3.78      0.00
   18   21    7     -1.01      0.00
   20   21    7     -0.04      0.00
  -21   22    7     -4.31      0.00
  -19   22    7     -1.66      0.00
  -17   22    7      0.42      0.00
  -15   22    7     -2.80      0.00
  -13   22    7     -0.06      0.00
  -11   22    7      2.58      0.00
   -9   22    7     -1.91      0.00
   -7   22    7      1.64      0.00
   -5   22    7      6.91      0.00
   -3   22    7      3.75      0.00
   -1   22    7      1.42      0.00
    1   22    7      0.47      0.00
    3   22    7     -2.71      0.00
    5   22    7      0.82      0.00
    7   22    7     -1.75      0.00
    9   22    7     -1.06      0.00
   11   22    7     -5.93      0.00
   13   22    7     -3.77      0.00
   15   22    7      1.18      0.00
   17   22    7      0.29      0.00
   19   22    7      2.78      0.00
   21   22    7      5.50      0.00
  -22   23    7     -0.66      0.00
  -20   23    7      1.43      0.00
  -18   23    7      3.49      0.00
  -16   23    7     -2.21      0.00
  -14   23    7      1.19      0.00
  -12   23    7      1.41      0.00
  -10   23    7      2.29      0.00
   -8   23    7      1.60      0.00
   -6   23    7      4.85      0.00
   -4   23    7      0.69      0.00
   -2   23    7     -2.86      0.00
    0   23    7     -2.96      0.00
    2   23    7     -1.90      0.00
    4   23    7      0.94      0.00
    6   23    7     -2.39      0.00
    8   23    7     -1.53      0.00
   10   23    7     -1.72      0.00
   12   23    7     -3.68      0.00
   14   23    7      6.31      0.00
   16   23    7      1.47      0.00
   18   23    7      4.74      0.00
   20   23    7     -2.52      0.00
   22   23    7     -3.80      0.00
  -21   24    7      1.64      0.00
  -19   24    7     -0.45      0.00
  -17   24    7     -3.05      0.00
  -15   24    7      0.53      0.00
  -13   24    7      3.71      0.00
  -11   24    7      3.14      0.00
   -9   24    7      4.03      0.00
   -7   24    7      0.25      0.00
   -5   24    7      2.09      0.00
   -3   24    7     -2.23      0.00
   -1   24    7      0.03      0.00
    1   24    7     -2.35      0.00
    3   24    7      2.39      0.00
    5   24    7     -5.51      0.00
    7   24    7     -4.74      0.00
    9   24    7     -1.13      0.00
   11   24    7     -0.70      0.00
   13   24    7      0.86      0.00
   15   24    7     -2.64      0.00
   17   24    7     -3.53      0.00
   19   24    7      2.22      0.00
   21   24    7     -7.10      0.00
  -20   25    7      1.88      0.00
  -18   25    7     -1.22      0.00
  -16   25    7      5.93      0.00
  -14   25    7      0.84      0.00
  -12   25    7      2.34      0.00
  -10   25    7      1.04      0.00
   -8   25    7     -1.31      0.00
   -6   25    7     -4.71      0.00
   -4   25    7      3.17      0.00
   -2   25    7     -1.30      0.00
    0   25    7      0.59      0.00
    2   25    7      6.96      0.00
    4   25    7     -1.40      0.00
    6   25    7     -1.34      0.00
    8   25    7     -6.37      0.00
   10   25    7     -5.81      0.00
   12   25    7      0.81      0.00
   14   25    7     -4.49      0.00
   16   25    7      7.99      0.00
   18   25    7      5.95      0.00
   20   25    7      6.59      0.00
  -19   26    7      0.67      0.00
  -17   26    7      4.77      0.00
  -15   26    7      0.31      0.00
  -13   26    7      1.74      0.00
  -11   26    7      2.62      0.00
   -9   26    7      2.12      0.00
   -7   26    7      6.80      0.00
   -5   26    7     -0.38      0.00
   -3   26    7      2.92      0.00
   -1   26    7      3.89      0.00
    1   26    7      0.95      0.00
    3   26    7     -1.70      0.00
    5   26    7     -4.44      0.00
    7   26    7      0.95      0.00
    9   26    7      1.74      0.00
   11   26    7     -2.95      0.00
   13   26    7      2.49      0.00
   15   26    7      2.75      0.00
   17   26    7     -2.96      0.00
   19   26    7     -2.07      0.00
  -18   27    7      4.19      0.00
  -16   27    7     -0.37      0.00
  -14   27    7      4.86      0.00
  -12   27    7     -3.58      0.00
  -10   27    7     -1.01      0.00
   -8   27    7      7.50      0.00
   -6   27    7      4.41      0.00
   -4   27    7      7.40      0.00
   -2   27    7      4.74      0.00
    0   27    7      2.90      0.00
    2   27    7      8.43      0.00
    4   27    7      1.12      0.00
    6   27    7      2.83      0.00
    8   27    7     -1.54      0.00
   10   27    7      0.99      0.00
   12   27    7      0.14      0.00
   14   27    7      5.87      0.00
   16   27    7      3.68      0.00
   18   27    7      2.88      0.00
  -15   28    7      5.45      0.00
  -13   28    7      2.94      0.00
  -11   28    7     -2.89      0.00
   -9   28    7      1.07      0.00
   -7   28    7     -1.00      0.00
   -5   28    7      5.98      0.00
   -3   28    7      3.60      0.00
   -1   28    7     -1.88      0.00
    1   28    7      6.47      0.00
    3   28    7     -1.29      0.00
    5   28    7      5.64      0.00
    7   28    7     -1.96      0.00
    9   28    7     -2.70      0.00
   11   28    7      2.84      0.00
   13   28    7      1.97      0.00
   15   28    7      0.73      0.00
  -14   29    7     -7.73      0.00
  -12   29    7     -3.20      0.00
  -10   29    7     -5.16      0.00
   -8   29    7     -3.83      0.00
   -6   29    7      0.85      0.00
   -4   29    7      1.19      0.00
   -2   29    7     -2.05      0.00
    0   29    7     -0.68      0.00
    2   29    7     -2.05      0.00
    4   29    7      1.59      0.00
    6   29    7      2.23      0.00
    8   29    7      3.75      0.00
   10   29    7      0.79      0.00
   12   29    7      1.53      0.00
   14   29    7     -5.73      0.00
  -11   30    7     -3.06      0.00
   -9   30    7     -1.28      0.00
   -7   30    7      7.04      0.00
   -5   30    7     -3.49      0.00
   -3   30    7     -3.46      0.00
   -1   30    7      1.09      0.00
    1   30    7     -4.70      0.00
    3   30    7      4.37      0.00
    5   30    7      0.67      0.00
    7   30    7      6.46      0.00
    9   30    7      1.38      0.00
   11   30    7      1.27      0.00
   -8   31    7     -3.32      0.00
   -6   31    7      0.17      0.00
   -4   31    7     -1.07      0.00
   -2   31    7     10.33      0.00
    0   31    7      7.42      0.00
    2   31    7      1.95      0.00
    4   31    7     -1.49      0.00
    6   31    7     -1.32      0.00
    8   31    7      0.34      0.00
   -5   32    7      5.74      0.00
   -3   32    7      1.25      0.00
   -1   32    7     -1.75      0.00
    1   32    7     -0.55      0.00
    3   32    7     -2.37      0.00
    5   32    7     -2.17      0.00
    0    0    8    -15.43      0.00
    1    1    8     -9.02      0.00
    0    2    8      4.92      0.00
    2    2    8    -12.89      0.00
   -1    3    8    -11.18      0.00
    1    3    8     -2.26      0.00
    3    3    8     -5.88      0.00
   -2    4    8     -3.68      0.00
    0    4    8     -1.65      0.00
    2    4    8      0.59      0.00
    4    4    8    -14.29      0.00
   -3    5    8      0.57      0.00
   -1    5    8      2.12      0.00
    1    5    8    -11.35      0.00
    3    5    8      7.42      0.00
    5    5    8     -6.65      0.00
   -4    6    8    -10.60      0.00
   -2    6    8     -5.17      0.00
    0    6    8     -8.60      0.00
    2    6    8      1.83      0.00
    4    6    8      8.75      0.00
    6    6    8      2.04      0.00
   -5    7    8     -3.26      0.00
   -3    7    8      5.35      0.00
   -1    7    8     -8.89      0.00
    1    7    8     -5.29      0.00
    3    7    8    -15.91      0.00
    5    7    8      7.06      0.00
    7    7    8      4.20      0.00
   -6    8    8     -3.96      0.00
   -4    8    8     -6.22      0.00
   -2    8    8     -6.98      0.00
    0    8    8      5.57      0.00
    2    8    8      0.37      0.00
    4    8    8      3.66      0.00
    6    8    8     -0.71      0.00
    8    8    8     -1.91      0.00
   -7    9    8      0.35      0.00
   -5    9    8      3.50      0.00
   -3    9    8      6.04      0.00
   -1    9    8      5.39      0.00
    1    9    8      0.26      0.00
    3    9    8      2.19      0.00
    5    9    8     -3.53      0.00
    7    9    8     -7.08      0.00
    9    9    8     -6.41      0.00
   -8   10    8      0.23      0.00
   -6   10    8      0.75      0.00
   -4   10    8     -2.24      0.00
   -2   10    8     10.70      0.00
    0   10    8      3.01      0.00
    2   10    8      4.29      0.00
    4   10    8     -8.05      0.00
    6   10    8      0.07      0.00
    8   10    8     -0.34      0.00
   10   10    8      2.83      0.00
   -9   11    8     -2.87      0.00
   -7   11    8     -1.23      0.00
   -5   11    8     -4.06      0.00
   -3   11    8     -8.87      0.00
   -1   11    8      2.90      0.00
    1   11    8      6.98      0.00
    3   11    8      6.61      0.00
    5   11    8      2.43      0.00
    7   11    8     -0.35      0.00
    9   11    8     -0.25      0.00
   11   11    8     -5.40      0.00
  -10   12    8     -7.28      0.00
   -8   12    8      0.98      0.00
   -6   12    8     -7.44      0.00
   -4   12    8      9.47      0.00
   -2   12    8     -4.91      0.00
    0   12    8      4.88      0.00
    2   12    8     -4.78      0.00
    4   12    8      1.11      0.00
    6   12    8     -2.65      0.00
    8   12    8      0.86      0.00
   10   12    8     -2.48      0.00
   12   12    8      3.92      0.00
  -11   13    8     -6.97      0.00
   -9   13    8     -1.05      0.00
   -7   13    8     -1.11      0.00
   -5   13    8     -1.48      0.00
   -3   13    8      2.64      0.00
   -1   13    8      3.68      0.00
    1   13    8     -3.22      0.00
    3   13    8     -0.38      0.00
    5   13    8     -2.21      0.00
    7   13    8      0.18      0.00
    9   13    8     -5.85      0.00
   11   13    8     -2.28      0.00
   13   13    8     -1.18      0.00
  -12   14    8     -3.99      0.00
  -10   14    8      4.35      0.00
   -8   14    8     -2.04      0.00
   -6   14    8      0.54      0.00
   -4   14    8     -6.16      0.00
   -2   14    8     -1.58      0.00
    0   14    8     -3.13      0.00
    2   14    8      2.38      0.00
    4   14    8     -7.10      0.00
    6   14    8     -0.15      0.00
    8   14    8     -5.60      0.00
   10   14    8     11.10      0.00
   12   14    8     -3.35      0.00
   14   14    8     -4.67      0.00
  -13   15    8     -6.05      0.00
  -11   15    8      0.95      0.00
   -9   15    8     -3.25      0.00
   -7   15    8     -0.98      0.00
   -5   15    8     -6.34      0.00
   -3   15    8      2.01      0.00
   -1   15    8      0.52      0.00
    1   15    8      2.19      0.00
    3   15    8      0.34      0.00
    5   15    8      2.49      0.00
    7   15    8     -4.34      0.00
    9   15    8     -0.07      0.00
   11   15    8      2.09      0.00
   13   15    8      2.62      0.00
   15   15    8      3.56      0.00
  -14   16    8     -0.09      0.00
  -12   16    8      4.16      0.00
  -10   16    8     -1.04      0.00
   -6   16    8      2.77      0.00
   -4   16    8      2.57      0.00
   -2   16    8      4.01      0.00
    0   16    8     -1.27      0.00
    2   16    8     -2.31      0.00
    4   16    8      1.57      0.00
    6   16    8     -4.97      0.00
    8   16    8      1.26      0.00
   10   16    8     -4.32      0.00
   12   16    8      1.33      0.00
   14   16    8      2.76      0.00
   16   16    8      1.84      0.00
  -15   17    8     -0.76      0.00
  -13   17    8      1.24      0.00
  -11   17    8      2.70      0.00
   -9   17    8     -0.37      0.00
   -7   17    8      2.14      0.00
   -5   17    8     -0.63      0.00
   -3   17    8     -5.06      0.00
   -1   17    8     -6.20      0.00
    1   17    8     -4.68      0.00
    3   17    8     -1.00      0.00
    5   17    8      1.16      0.00
    7   17    8      1.22      0.00
    9   17    8     -1.24      0.00
   11   17    8      2.11      0.00
   13   17    8      3.09      0.00
   15   17    8      0.12      0.00
   17   17    8     -3.27      0.00
  -16   18    8      2.94      0.00
  -14   18    8     -4.53      0.00
  -12   18    8     -1.73      0.00
  -10   18    8     -0.42      0.00
   -8   18    8     -5.63      0.00
   -6   18    8     -3.31      0.00
   -4   18    8      2.60      0.00
   -2   18    8     -1.03      0.00
    0   18    8      0.49      0.00
    2   18    8     -7.30      0.00
    4   18    8     -6.07      0.00
    6   18    8     -1.19      0.00
    8   18    8     -2.39      0.00
   10   18    8      0.36      0.00
   12   18    8     -2.55      0.00
   14   18    8      1.59      0.00
   16   18    8     -1.53      0.00
   18   18    8      2.36      0.00
  -17   19    8      0.15      0.00
  -15   19    8     -4.83      0.00
  -13   19    8      2.41      0.00
  -11   19    8     -0.55      0.00
   -9   19    8      1.95      0.00
   -7   19    8     -2.20      0.00
   -5   19    8      0.57      0.00
   -3   19    8     -0.83      0.00
   -1   19    8      3.90      0.00
    1   19    8      0.16      0.00
    3   19    8     -0.31      0.00
    5   19    8     -0.86      0.00
    7   19    8     -1.23      0.00
    9   19    8     -2.46      0.00
   11   19    8      0.25      0.00
   13   19    8      0.95      0.00
   15   19    8      5.98      0.00
   17   19    8      5.34      0.00
   19   19    8     -3.97      0.00
  -18   20    8      1.16      0.00
  -16   20    8     -1.19      0.00
  -14   20    8     -3.71      0.00
  -12   20    8     -7.17      0.00
  -10   20    8     -3.09      0.00
   -8   20    8      0.83      0.00
   -6   20    8     -0.52      0.00
   -4   20    8     -0.52      0.00
   -2   20    8      4.60      0.00
    0   20    8      4.38      0.00
    2   20    8      0.42      0.00
    4   20    8     -1.59      0.00
    6   20    8      1.64      0.00
    8   20    8      4.19      0.00
   10   20    8      1.66      0.00
   12   20    8      1.74      0.00
   14   20    8      2.84      0.00
   16   20    8      2.14      0.00
   18   20    8     -1.25      0.00
   20   20    8      2.00      0.00
  -19   21    8      0.49      0.00
  -17   21    8      0.94      0.00
  -15   21    8      2.84      0.00
  -13   21    8     -1.02      0.00
  -11   21    8     -0.45      0.00
   -9   21    8      3.93      0.00
   -7   21    8     -1.72      0.00
   -5   21    8      0.12      0.00
   -3   21    8      6.66      0.00
   -1   21    8     -3.51      0.00
    1   21    8     -3.87      0.00
    3   21    8      0.67      0.00
    5   21    8      4.93      0.00
    7   21    8      3.17      0.00
    9   21    8     -2.71      0.00
   11   21    8      6.98      0.00
   13   21    8      1.69      0.00
   15   21    8      1.20      0.00
   17   21    8     -0.13      0.00
   19   21    8     -1.27      0.00
   21   21    8     -5.81      0.00
  -20   22    8     -0.49      0.00
  -18   22    8     -1.19      0.00
  -16   22    8      1.09      0.00
  -14   22    8     -3.40      0.00
  -12   22    8     -5.66      0.00
  -10   22    8     -2.54      0.00
   -8   22    8     -0.06      0.00
   -6   22    8     -2.72      0.00
   -4   22    8     -1.43      0.00
   -2   22    8     -0.12      0.00
    0   22    8      1.04      0.00
    2   22    8      2.17      0.00
    4   22    8      4.68      0.00
    6   22    8     -1.55      0.00
    8   22    8     -1.88      0.00
   10   22    8     -1.33      0.00
   12   22    8      2.20      0.00
   14   22    8     -0.99      0.00
   16   22    8      3.48      0.00
   18   22    8      0.43      0.00
   20   22    8     -0.17      0.00
   22   22    8      3.54      0.00
  -21   23    8     -0.34      0.00
  -19   23    8      1.67      0.00
  -17   23    8      0.45      0.00
  -15   23    8      2.24      0.00
  -13   23    8     -1.09      0.00
  -11   23    8     -0.39      0.00
   -9   23    8     -4.46      0.00
   -7   23    8     -2.39      0.00
   -5   23    8     -0.30      0.00
   -3   23    8      0.96      0.00
   -1   23    8      5.14      0.00
    1   23    8      4.08      0.00
    3   23    8     -4.07      0.00
    5   23    8      3.06      0.00
    7   23    8      2.31      0.00
    9   23    8     -0.47      0.00
   11   23    8     -1.79      0.00
   13   23    8     -1.86      0.00
   15   23    8     -5.73      0.00
   17   23    8     -2.47      0.00
   19   23    8     -1.26      0.00
   21   23    8     12.68      0.00
  -20   24    8      0.53      0.00
  -18   24    8      0.55      0.00
  -16   24    8     -4.14      0.00
  -14   24    8     -2.11      0.00
  -12   24    8      0.82      0.00
  -10   24    8     -2.28      0.00
   -8   24    8     -0.94      0.00
   -6   24    8      2.92      0.00
   -4   24    8     -5.46      0.00
   -2   24    8      1.73      0.00
    0   24    8     -3.06      0.00
    2   24    8     -7.43      0.00
    4   24    8      2.08      0.00
    6   24    8      1.50      0.00
    8   24    8      0.05      0.00
   10   24    8      2.40      0.00
   12   24    8     -0.72      0.00
   14   24    8      3.78      0.00
   16   24    8      0.38      0.00
   18   24    8      2.85      0.00
   20   24    8     -0.93      0.00
  -19   25    8     -2.55      0.00
  -17   25    8     -5.44      0.00
  -15   25    8     -4.20      0.00
  -13   25    8     -1.77      0.00
  -11   25    8     -3.14      0.00
   -9   25    8     -0.77      0.00
   -7   25    8      2.60      0.00
   -5   25    8      1.36      0.00
   -3   25    8      0.49      0.00
   -1   25    8      1.01      0.00
    1   25    8     -4.22      0.00
    3   25    8      3.71      0.00
    5   25    8      0.01      0.00
    7   25    8     -3.27      0.00
    9   25    8      3.32      0.00
   11   25    8      2.04      0.00
   13   25    8      2.01      0.00
   15   25    8     -2.17      0.00
   17   25    8     -3.54      0.00
   19   25    8     -2.11      0.00
  -18   26    8     -1.35      0.00
  -16   26    8      1.06      0.00
  -14   26    8     -1.25      0.00
  -12   26    8     -0.12      0.00
  -10   26    8      0.05      0.00
   -8   26    8     -8.77      0.00
   -6   26    8     -9.94      0.00
   -4   26    8     -4.19      0.00
   -2   26    8     -5.19      0.00
    0   26    8     -4.10      0.00
    2   26    8     -0.07      0.00
    4   26    8      2.79      0.00
    6   26    8      1.88      0.00
    8   26    8     -0.49      0.00
   10   26    8     -5.62      0.00
   12   26    8     -2.20      0.00
   14   26    8     -7.10      0.00
   16   26    8     -3.41      0.00
   18   26    8     -1.79      0.00
  -17   27    8      3.23      0.00
  -15   27    8      1.47      0.00
  -13   27    8      3.55      0.00
  -11   27    8      2.52      0.00
   -9   27    8     -1.65      0.00
   -7   27    8     -0.85      0.00
   -5   27    8     -5.88      0.00
   -3   27    8     -3.91      0.00
   -1   27    8      5.26      0.00
    1   27    8     -2.60      0.00
    3   27    8     -4.08      0.00
    5   27    8     -1.32      0.00
    7   27    8      0.20      0.00
    9   27    8      1.82      0.00
   11   27    8     -2.93      0.00
   13   27    8     -3.48      0.00
   15   27    8      3.68      0.00
   17   27    8     -2.82      0.00
  -14   28    8      3.19      0.00
  -12   28    8      1.11      0.00
  -10   28    8     -3.12      0.00
   -8   28    8      0.11      0.00
   -6   28    8     -2.36      0.00
   -4   28    8     -0.50      0.00
   -2   28    8      1.22      0.00
    0   28    8     -7.15      0.00
    2   28    8     -0.88      0.00
    4   28    8     -1.70      0.00
    6   28    8      0.75      0.00
    8   28    8      0.52      0.00
   10   28    8      3.27      0.00
   12   28    8     -0.16      0.00
   14   28    8      2.25      0.00
  -13   29    8      1.40      0.00
  -11   29    8      3.08      0.00
   -9   29    8      4.42      0.00
   -7   29    8     -4.10      0.00
   -5   29    8      3.06      0.00
   -3   29    8     -4.38      0.00
   -1   29    8     -4.86      0.00
    1   29    8      5.24      0.00
    3   29    8     -2.81      0.00
    5   29    8     -0.44      0.00
    7   29    8     -6.01      0.00
    9   29    8     -3.87      0.00
   11   29    8     -1.21      0.00
   13   29    8      0.81      0.00
  -10   30    8      5.41      0.00
   -8   30    8     -0.35      0.00
   -6   30    8     -0.51      0.00
   -4   30    8      3.22      0.00
   -2   30    8     -0.43      0.00
    0   30    8      8.13      0.00
    2   30    8      4.18      0.00
    4   30    8      2.25      0.00
    6   30    8     -4.03      0.00
    8   30    8     -2.12      0.00
   10   30    8      0.76      0.00
   -7   31    8      5.21      0.00
   -5   31    8     -2.77      0.00
   -3   31    8      0.01      0.00
   -1   31    8     -1.75      0.00
    1   31    8     -3.80      0.00
    3   31    8      5.21      0.00
    5   31    8      1.70      0.00
    7   31    8      1.37      0.00
    0    1    9    -10.85      0.00
   -1    2    9      5.33      0.00
    1    2    9      5.92      0.00
   -2    3    9     -5.60      0.00
    0    3    9      7.90      0.00
    2    3    9     -2.21      0.00
   -3    4    9     10.21      0.00
   -1    4    9     13.27      0.00
    1    4    9      2.91      0.00
    3    4    9     -0.49      0.00
   -4    5    9     -1.38      0.00
   -2    5    9      0.09      0.00
    0    5    9      4.63      0.00
    2    5    9     -0.43      0.00
    4    5    9    -13.61      0.00
   -5    6    9      5.84      0.00
   -3    6    9     10.43      0.00
   -1    6    9      7.83      0.00
    1    6    9      0.05      0.00
    3    6    9      0.33      0.00
    5    6    9     -2.95      0.00
   -6    7    9     -2.37      0.00
   -4    7    9     -1.13      0.00
   -2    7    9     -0.32      0.00
    0    7    9     -2.23      0.00
    2    7    9      6.39      0.00
    4    7    9     -0.22      0.00
    6    7    9      0.17      0.00
   -7    8    9     -2.57      0.00
   -5    8    9     -0.79      0.00
   -3    8    9     -2.97      0.00
   -1    8    9      1.58      0.00
    1    8    9      3.05      0.00
    3    8    9     -3.83      0.00
    5    8    9     -2.23      0.00
    7    8    9      1.41      0.00
   -8    9    9     -1.43      0.00
   -6    9    9      0.37      0.00
   -4    9    9     -5.09      0.00
   -2    9    9    -12.59      0.00
    0    9    9     -1.90      0.00
    2    9    9     -3.86      0.00
    4    9    9      3.96      0.00
    6    9    9     -3.22      0.00
    8    9    9     -2.68      0.00
   -9   10    9      1.77      0.00
   -7   10    9      5.57      0.00
   -5   10    9      0.61      0.00
   -3   10    9     11.06      0.00
   -1   10    9     -3.75      0.00
    1   10    9     -1.23      0.00
    3   10    9     -0.55      0.00
    5   10    9      3.95      0.00
    7   10    9      0.71      0.00
    9   10    9     -1.93      0.00
  -10   11    9      4.02      0.00
   -8   11    9     -3.45      0.00
   -6   11    9      4.06      0.00
   -4   11    9     -4.47      0.00
   -2   11    9      5.25      0.00
    0   11    9     -2.16      0.00
    2   11    9      1.05      0.00
    4   11    9     -8.80      0.00
    6   11    9     -5.09      0.00
    8   11    9      2.28      0.00
   10   11    9     -0.91      0.00
  -11   12    9      5.91      0.00
   -9   12    9      3.57      0.00
   -7   12    9      4.11      0.00
   -5   12    9      3.18      0.00
   -3   12    9     -6.83      0.00
   -1   12    9     -5.76      0.00
    1   12    9     -2.72      0.00
    3   12    9      2.57      0.00
    5   12    9      5.20      0.00
    7   12    9      4.55      0.00
    9   12    9      2.77      0.00
   11   12    9      4.06      0.00
  -12   13    9      3.44      0.00
  -10   13    9      0.89      0.00
   -8   13    9      2.22      0.00
   -6   13    9     -5.32      0.00
   -4   13    9      4.00      0.00
   -2   13    9     -1.78      0.00
    0   13    9      5.24      0.00
    2   13    9      1.42      0.00
    4   13    9     -0.98      0.00
    6   13    9     -2.21      0.00
    8   13    9      1.81      0.00
   10   13    9     -3.58      0.00
   12   13    9      2.17      0.00
  -13   14    9      2.87      0.00
  -11   14    9     -1.53      0.00
   -9   14    9      2.96      0.00
   -5   14    9      4.17      0.00
   -3   14    9     -2.15      0.00
   -1   14    9      8.30      0.00
    1   14    9      1.28      0.00
    3   14    9      4.23      0.00
    5   14    9      3.35      0.00
    7   14    9      6.25      0.00
    9   14    9     -3.30      0.00
   11   14    9     -7.35      0.00
   13   14    9      4.12      0.00
  -14   15    9      2.66      0.00
  -12   15    9     -3.55      0.00
   -8   15    9      4.68      0.00
   -6   15    9      3.27      0.00
   -4   15    9      5.61      0.00
   -2   15    9      3.20      0.00
    0   15    9      2.52      0.00
    2   15    9      3.74      0.00
    4   15    9     -1.27      0.00
    6   15    9      2.37      0.00
    8   15    9     -3.20      0.00
   10   15    9      2.75      0.00
   12   15    9     -0.12      0.00
   14   15    9     -3.06      0.00
  -15   16    9      1.80      0.00
  -13   16    9     -2.65      0.00
  -11   16    9     -2.20      0.00
   -9   16    9     -3.68      0.00
   -7   16    9      1.40      0.00
   -5   16    9     -7.19      0.00
   -3   16    9     -1.67      0.00
   -1   16    9     -2.71      0.00
    1   16    9      1.93      0.00
    3   16    9     -1.60      0.00
    5   16    9      0.68      0.00
    7   16    9     -0.15      0.00
    9   16    9      2.61      0.00
   11   16    9     -0.36      0.00
   13   16    9      1.20      0.00
   15   16    9      4.61      0.00
  -16   17    9      0.19      0.00
  -14   17    9     -1.37      0.00
  -12   17    9      1.79      0.00
  -10   17    9     -1.29      0.00
   -8   17    9      0.28      0.00
   -6   17    9      0.03      0.00
   -4   17    9      1.06      0.00
   -2   17    9      3.58      0.00
    0   17    9      7.59      0.00
    2   17    9      4.48      0.00
    4   17    9      0.01      0.00
    6   17    9     -4.63      0.00
    8   17    9     -0.73      0.00
   10   17    9     -0.55      0.00
   12   17    9     -3.57      0.00
   14   17    9     -4.00      0.00
   16   17    9      1.87      0.00
  -17   18    9      0.23      0.00
  -15   18    9      1.44      0.00
  -13   18    9      0.28      0.00
  -11   18    9      1.62      0.00
   -9   18    9      1.09      0.00
   -7   18    9      2.85      0.00
   -5   18    9     -0.13      0.00
   -3   18    9     -0.34      0.00
   -1   18    9     -0.28      0.00
    1   18    9      4.63      0.00
    3   18    9      7.84      0.00
    5   18    9      5.22      0.00
    7   18    9      5.49      0.00
    9   18    9      1.80      0.00
   11   18    9      1.27      0.00
   13   18    9      2.42      0.00
   15   18    9     -1.43      0.00
   17   18    9     -0.23      0.00
  -18   19    9     -1.41      0.00
  -16   19    9      3.85      0.00
  -14   19    9      4.05      0.00
  -12   19    9      0.27      0.00
  -10   19    9     -1.96      0.00
   -8   19    9      0.71      0.00
   -6   19    9     -1.41      0.00
   -4   19    9     -1.56      0.00
   -2   19    9      1.74      0.00
    0   19    9      0.89      0.00
    2   19    9     -0.23      0.00
    4   19    9      0.36      0.00
    6   19    9     -1.56      0.00
    8   19    9     -1.41      0.00
   10   19    9      1.46      0.00
   12   19    9      2.19      0.00
   14   19    9     -0.59      0.00
   16   19    9     -7.11      0.00
   18   19    9      0.44      0.00
  -19   20    9      2.11      0.00
  -17   20    9     -0.11      0.00
  -15   20    9     -1.49      0.00
  -13   20    9      5.76      0.00
  -11   20    9     -2.26      0.00
   -9   20    9     -3.13      0.00
   -7   20    9      1.28      0.00
   -5   20    9      0.44      0.00
   -3   20    9     -3.25      0.00
   -1   20    9      0.22      0.00
    1   20    9     -0.78      0.00
    3   20    9     -1.24      0.00
    5   20    9     -1.28      0.00
    7   20    9     -2.19      0.00
    9   20    9     -1.49      0.00
   11   20    9     -7.03      0.00
   13   20    9     -1.60      0.00
   15   20    9      0.40      0.00
   17   20    9      3.91      0.00
   19   20    9      1.66      0.00
  -20   21    9      0.15      0.00
  -18   21    9      2.45      0.00
  -16   21    9      1.00      0.00
  -14   21    9      4.45      0.00
  -12   21    9      0.22      0.00
  -10   21    9     -0.86      0.00
   -8   21    9     -5.03      0.00
   -6   21    9     -1.61      0.00
   -4   21    9     -5.99      0.00
   -2   21    9     -5.76      0.00
    0   21    9      2.09      0.00
    2   21    9      2.69      0.00
    4   21    9     -8.45      0.00
    6   21    9     -2.55      0.00
    8   21    9      1.14      0.00
   10   21    9      1.43      0.00
   12   21    9     -3.89      0.00
   14   21    9     -1.88      0.00
   16   21    9     -4.20      0.00
   18   21    9     -0.90      0.00
   20   21    9     -0.87      0.00
  -21   22    9      0.66      0.00
  -19   22    9     -1.80      0.00
  -17   22    9      0.62      0.00
  -15   22    9      0.39      0.00
  -13   22    9      3.01      0.00
  -11   22    9      5.43      0.00
   -9   22    9      3.36      0.00
   -7   22    9     -0.89      0.00
   -5   22    9      1.37      0.00
   -3   22    9      3.37      0.00
   -1   22    9     -1.83      0.00
    1   22    9     -0.94      0.00
    3   22    9     -2.91      0.00
    5   22    9     -3.17      0.00
    7   22    9      5.45      0.00
    9   22    9     -1.30      0.00
   11   22    9      2.54      0.00
   13   22    9     -0.75      0.00
   15   22    9      1.60      0.00
   17   22    9     -0.90      0.00
   19   22    9      0.40      0.00
   21   22    9     -5.38      0.00
  -20   23    9     -1.22      0.00
  -18   23    9     -0.08      0.00
  -16   23    9      0.01      0.00
  -14   23    9     -4.77      0.00
  -12   23    9     -3.50      0.00
  -10   23    9     -0.65      0.00
   -8   23    9      0.39      0.00
   -6   23    9     -2.79      0.00
   -4   23    9      0.49      0.00
   -2   23    9     -1.87      0.00
    0   23    9      0.57      0.00
    2   23    9      3.45      0.00
    4   23    9      9.07      0.00
    6   23    9      1.32      0.00
    8   23    9      1.62      0.00
   10   23    9      0.10      0.00
   12   23    9     -0.64      0.00
   14   23    9      3.62      0.00
   16   23    9      5.35      0.00
   18   23    9      3.38      0.00
   20   23    9     -1.86      0.00
  -19   24    9      3.43      0.00
  -17   24    9      1.89      0.00
  -15   24    9      4.96      0.00
  -13   24    9      2.01      0.00
  -11   24    9      1.78      0.00
   -9   24    9      1.61      0.00
   -7   24    9     -1.91      0.00
   -5   24    9      2.06      0.00
   -3   24    9     -2.12      0.00
   -1   24    9     -1.22      0.00
    1   24    9      7.86      0.00
    3   24    9     -3.94      0.00
    5   24    9     -0.72      0.00
    7   24    9      1.44      0.00
    9   24    9     -2.62      0.00
   11   24    9      0.50      0.00
   13   24    9      1.25      0.00
   15   24    9     -0.15      0.00
   17   24    9     -3.20      0.00
   19   24    9     -5.07      0.00
  -18   25    9      2.93      0.00
  -16   25    9      3.07      0.00
  -14   25    9     -1.73      0.00
  -12   25    9      4.24      0.00
  -10   25    9      2.64      0.00
   -8   25    9      2.69      0.00
   -6   25    9      5.55      0.00
   -4   25    9     -4.37      0.00
   -2   25    9     -1.83      0.00
    0   25    9      1.34      0.00
    2   25    9     -4.34      0.00
    4   25    9     -7.60      0.00
    6   25    9     -1.80      0.00
    8   25    9     -2.21      0.00
   10   25    9     -2.59      0.00
   12   25    9     -2.27      0.00
   14   25    9      0.03      0.00
   16   25    9      6.39      0.00
   18   25    9      3.44      0.00
  -17   26    9     -2.63      0.00
  -15   26    9     -1.86      0.00
  -13   26    9     -0.35      0.00
  -11   26    9     -0.43      0.00
   -9   26    9      1.74      0.00
   -7   26    9      4.03      0.00
   -5   26    9      2.32      0.00
   -3   26    9      0.48      0.00
   -1   26    9      2.87      0.00
    1   26    9      0.19      0.00
    3   26    9      2.43      0.00
    5   26    9     -3.48      0.00
    7   26    9     -2.76      0.00
    9   26    9      2.33      0.00
   11   26    9      4.53      0.00
   13   26    9      3.36      0.00
   15   26    9      0.66      0.00
   17   26    9      5.83      0.00
  -14   27    9     -1.17      0.00
  -12   27    9     -1.16      0.00
  -10   27    9      3.13      0.00
   -8   27    9      0.35      0.00
   -6   27    9     -3.35      0.00
   -4   27    9      2.60      0.00
   -2   27    9     -3.84      0.00
    0   27    9     -6.88      0.00
    2   27    9     -2.51      0.00
    4   27    9     -2.01      0.00
    6   27    9     -2.80      0.00
    8   27    9      0.63      0.00
   10   27    9     -4.88      0.00
   12   27    9      2.36      0.00
   14   27    9     -1.39      0.00
  -13   28    9      2.20      0.00
  -11   28    9     -0.23      0.00
   -9   28    9      0.82      0.00
   -7   28    9      8.12      0.00
   -5   28    9      1.55      0.00
   -3   28    9     -0.14      0.00
   -1   28    9      2.86      0.00
    1   28    9      2.51      0.00
    3   28    9      2.06      0.00
    5   28    9      2.96      0.00
    7   28    9      2.54      0.00
    9   28    9     -0.94      0.00
   11   28    9     -2.27      0.00
   13   28    9     -2.11      0.00
  -10   29    9     -6.32      0.00
   -8   29    9     -2.81      0.00
   -6   29    9     -0.04      0.00
   -4   29    9      1.77      0.00
   -2   29    9      5.85      0.00
    0   29    9     -5.59      0.00
    2   29    9     -2.49      0.00
    4   29    9     -0.33      0.00
    6   29    9      5.08      0.00
    8   29    9      1.13      0.00
   10   29    9      2.27      0.00
   -7   30    9     -5.92      0.00
   -5   30    9      2.48      0.00
   -3   30    9     -4.60      0.00
   -1   30    9     -8.36      0.00
    1   30    9     -2.65      0.00
    3   30    9     -4.20      0.00
    5   30    9      2.92      0.00
    7   30    9      1.10      0.00
   -4   31    9     -0.18      0.00
   -2   31    9     -3.38      0.00
    0   31    9      1.95      0.00
    2   31    9     -1.85      0.00
    4   31    9      2.09      0.00
    1    1   10     -4.45      0.00
    0    2   10     -4.43      0.00
    2    2   10      2.66      0.00
   -1    3   10     -6.29      0.00
    1    3   10      3.65      0.00
    3    3   10      0.10      0.00
   -2    4   10     -7.75      0.00
    0    4   10     -3.95      0.00
    2    4   10      0.21      0.00
    4    4   10      8.24      0.00
   -3    5   10     -3.57      0.00
   -1    5   10      1.08      0.00
    1    5   10     -2.20      0.00
    3    5   10      4.64      0.00
    5    5   10     -5.51      0.00
   -4    6   10     -7.45      0.00
   -2    6   10     -6.67      0.00
    0    6   10     -3.46      0.00
    2    6   10      1.56      0.00
    4    6   10     -1.98      0.00
    6    6   10     -3.54      0.00
   -5    7   10      4.56      0.00
   -3    7   10      5.91      0.00
   -1    7   10      1.48      0.00
    1    7   10     -2.31      0.00
    3    7   10     -2.04      0.00
    5    7   10      5.77      0.00
    7    7   10      4.61      0.00
   -6    8   10     -0.23      0.00
   -4    8   10     -1.40      0.00
   -2    8   10     -1.64      0.00
    0    8   10     -4.98      0.00
    2    8   10      4.58      0.00
    4    8   10      2.48      0.00
    6    8   10      7.91      0.00
    8    8   10      0.52      0.00
   -7    9   10     -8.19      0.00
   -5    9   10      4.62      0.00
   -3    9   10     -5.50      0.00
   -1    9   10      4.56      0.00
    1    9   10      0.31      0.00
    3    9   10      3.79      0.00
    5    9   10     -0.54      0.00
    7    9   10      2.01      0.00
    9    9   10      3.14      0.00
   -8   10   10     -3.00      0.00
   -6   10   10     -5.45      0.00
   -4   10   10     -4.68      0.00
   -2   10   10     -4.86      0.00
    0   10   10     -0.33      0.00
    2   10   10     -1.89      0.00
    4   10   10     -0.31      0.00
    6   10   10     -3.81      0.00
    8   10   10     -4.32      0.00
   10   10   10      4.77      0.00
   -9   11   10     -0.07      0.00
   -7   11   10      3.24      0.00
   -5   11   10     -4.28      0.00
   -3   11   10      9.91      0.00
   -1   11   10      0.14      0.00
    1   11   10      0.06      0.00
    3   11   10     -1.18      0.00
    5   11   10      6.90      0.00
    7   11   10      2.27      0.00
    9   11   10      6.40      0.00
   11   11   10     -3.96      0.00
  -10   12   10     -3.12      0.00
   -8   12   10     -3.93      0.00
   -6   12   10     -1.84      0.00
   -4   12   10     -5.33      0.00
   -2   12   10     -2.82      0.00
    0   12   10      1.88      0.00
    2   12   10      4.17      0.00
    4   12   10      0.17      0.00
    6   12   10     -7.04      0.00
    8   12   10     -1.47      0.00
   10   12   10     -0.86      0.00
   12   12   10      0.21      0.00
  -11   13   10     -2.10      0.00
   -9   13   10     -2.86      0.00
   -7   13   10      7.54      0.00
   -5   13   10     -0.80      0.00
   -3   13   10      1.44      0.00
   -1   13   10     -5.73      0.00
    1   13   10     -4.87      0.00
    3   13   10     -1.11      0.00
    5   13   10      2.50      0.00
    7   13   10      2.86      0.00
    9   13   10      1.48      0.00
   11   13   10      5.96      0.00
   13   13   10     -5.83      0.00
  -12   14   10      1.55      0.00
  -10   14   10     -2.29      0.00
   -8   14   10     -2.03      0.00
   -6   14   10     -0.78      0.00
   -4   14   10     -1.42      0.00
   -2   14   10     -3.69      0.00
    0   14   10     -3.60      0.00
    2   14   10      0.92      0.00
    4   14   10     -1.82      0.00
    6   14   10     -6.24      0.00
    8   14   10     -1.97      0.00
   10   14   10      2.01      0.00
   12   14   10     -1.12      0.00
   14   14   10      0.61      0.00
  -13   15   10      1.26      0.00
  -11   15   10      2.93      0.00
   -9   15   10      1.82      0.00
   -7   15   10     -5.35      0.00
   -5   15   10      4.96      0.00
   -3   15   10     -7.50      0.00
   -1   15   10     -1.90      0.00
    1   15   10     -3.90      0.00
    3   15   10     -0.41      0.00
    5   15   10      0.82      0.00
    7   15   10      3.76      0.00
    9   15   10     -0.08      0.00
   11   15   10     -4.22      0.00
   13   15   10     -0.96      0.00
   15   15   10     -3.78      0.00
  -14   16   10      2.90      0.00
  -12   16   10     -1.61      0.00
  -10   16   10      3.11      0.00
   -8   16   10      0.30      0.00
   -6   16   10      0.94      0.00
   -4   16   10      4.44      0.00
   -2   16   10      2.83      0.00
    0   16   10     -2.56      0.00
    2   16   10      1.20      0.00
    4   16   10      4.49      0.00
    6   16   10      3.25      0.00
    8   16   10     -1.76      0.00
   10   16   10     -3.44      0.00
   12   16   10      2.14      0.00
   14   16   10     -4.44      0.00
   16   16   10     -1.91      0.00
  -15   17   10     -2.32      0.00
  -13   17   10     -1.34      0.00
  -11   17   10      0.22      0.00
   -9   17   10     -2.33      0.00
   -7   17   10      5.03      0.00
   -5   17   10     -0.61      0.00
   -3   17   10     -1.95      0.00
   -1   17   10     -3.40      0.00
    1   17   10     -5.41      0.00
    3   17   10     -0.51      0.00
    5   17   10      0.05      0.00
    7   17   10      1.64      0.00
    9   17   10      1.80      0.00
   11   17   10     -2.11      0.00
   13   17   10     -0.36      0.00
   15   17   10      7.50      0.00
   17   17   10     -1.72      0.00
  -16   18   10     -1.43      0.00
  -14   18   10     -3.37      0.00
  -12   18   10      1.14      0.00
  -10   18   10     -0.91      0.00
   -8   18   10      1.21      0.00
   -6   18   10      0.67      0.00
   -4   18   10      1.16      0.00
   -2   18   10     -3.10      0.00
    0   18   10     -0.21      0.00
    2   18   10     -2.31      0.00
    4   18   10     -2.94      0.00
    6   18   10     -3.02      0.00
    8   18   10     -5.58      0.00
   10   18   10      0.60      0.00
   12   18   10     -1.62      0.00
   14   18   10     -1.38      0.00
   16   18   10      1.04      0.00
   18   18   10     -2.49      0.00
  -17   19   10     -0.23      0.00
  -15   19   10     -2.16      0.00
  -13   19   10     -1.39      0.00
  -11   19   10      3.93      0.00
   -9   19   10      2.21      0.00
   -7   19   10     -2.61      0.00
   -5   19   10      2.32      0.00
   -3   19   10      1.50      0.00
   -1   19   10     -3.59      0.00
    1   19   10     -1.64      0.00
    3   19   10      2.64      0.00
    5   19   10      3.64      0.00
    7   19   10      6.29      0.00
    9   19   10      2.63      0.00
   11   19   10      0.22      0.00
   13   19   10      0.66      0.00
   15   19   10      2.98      0.00
   17   19   10      1.98      0.00
   19   19   10      0.02      0.00
  -18   20   10     -4.67      0.00
  -16   20   10      0.57      0.00
  -14   20   10     -1.52      0.00
  -12   20   10      1.14      0.00
  -10   20   10      4.39      0.00
   -8   20   10      2.45      0.00
   -6   20   10     -1.50      0.00
   -4   20   10      0.82      0.00
   -2   20   10      2.10      0.00
    0   20   10     -0.37      0.00
    2   20   10      2.26      0.00
    4   20   10      6.96      0.00
    6   20   10     -0.22      0.00
    8   20   10     -0.68      0.00
   10   20   10     -0.44      0.00
   12   20   10      5.75      0.00
   14   20   10      1.35      0.00
   16   20   10     -2.50      0.00
   18   20   10     -5.12      0.00
   20   20   10      0.34      0.00
  -19   21   10     -0.09      0.00
  -17   21   10     -3.80      0.00
  -15   21   10     -3.31      0.00
  -13   21   10     -0.07      0.00
  -11   21   10     -4.27      0.00
   -9   21   10     -0.28      0.00
   -7   21   10      4.77      0.00
   -5   21   10      1.22      0.00
   -3   21   10      3.81      0.00
   -1   21   10      1.71      0.00
    1   21   10     -0.39      0.00
    3   21   10      3.22      0.00
    5   21   10      5.66      0.00
    7   21   10     -1.27      0.00
    9   21   10      2.79      0.00
   11   21   10     -2.83      0.00
   13   21   10      0.21      0.00
   15   21   10     -0.55      0.00
   17   21   10      0.39      0.00
   19   21   10      0.85      0.00
   21   21   10      0.37      0.00
  -20   22   10     -1.65      0.00
  -18   22   10      3.03      0.00
  -16   22   10      0.21      0.00
  -14   22   10      4.45      0.00
  -12   22   10     -3.07      0.00
  -10   22   10      1.03      0.00
   -8   22   10      2.20      0.00
   -6   22   10      1.26      0.00
   -4   22   10     -1.33      0.00
   -2   22   10     -4.53      0.00
    0   22   10     -2.35      0.00
    2   22   10      0.85      0.00
    4   22   10     -5.46      0.00
    6   22   10     -0.70      0.00
    8   22   10     -1.82      0.00
   10   22   10      3.35      0.00
   12   22   10     -0.09      0.00
   14   22   10     -2.58      0.00
   16   22   10     -2.16      0.00
   18   22   10      1.45      0.00
   20   22   10     -1.52      0.00
  -19   23   10     -2.63      0.00
  -17   23   10      1.61      0.00
  -15   23   10      0.82      0.00
  -13   23   10     -0.54      0.00
  -11   23   10      2.73      0.00
   -9   23   10      0.98      0.00
   -7   23   10     -0.79      0.00
   -5   23   10      2.38      0.00
   -3   23   10      4.66      0.00
   -1   23   10     -0.05      0.00
    1   23   10     -3.05      0.00
    3   23   10     -2.47      0.00
    5   23   10     -5.61      0.00
    7   23   10      0.57      0.00
    9   23   10      2.06      0.00
   11   23   10     -1.09      0.00
   13   23   10     -2.44      0.00
   15   23   10     -3.73      0.00
   17   23   10      0.27      0.00
   19   23   10      0.16      0.00
  -18   24   10     -1.63      0.00
  -16   24   10      0.51      0.00
  -14   24   10     -2.04      0.00
  -12   24   10     -4.92      0.00
  -10   24   10     -3.81      0.00
   -8   24   10      1.34      0.00
   -6   24   10     -2.74      0.00
   -4   24   10      1.87      0.00
   -2   24   10      1.82      0.00
    0   24   10     -1.75      0.00
    2   24   10      1.68      0.00
    4   24   10     13.37      0.00
    6   24   10      4.50      0.00
    8   24   10      3.00      0.00
   10   24   10      1.46      0.00
   12   24   10     -3.35      0.00
   14   24   10     -0.64      0.00
   16   24   10     -1.36      0.00
   18   24   10      5.50      0.00
  -17   25   10     -3.36      0.00
  -15   25   10      1.05      0.00
  -13   25   10     -0.26      0.00
  -11   25   10     -2.57      0.00
   -9   25   10     -0.90      0.00
   -7   25   10     -2.15      0.00
   -5   25   10      1.20      0.00
   -3   25   10      1.67      0.00
   -1   25   10     -2.77      0.00
    1   25   10      3.11      0.00
    3   25   10      3.87      0.00
    5   25   10      3.61      0.00
    7   25   10      2.00      0.00
    9   25   10     -0.59      0.00
   11   25   10      1.34      0.00
   13   25   10      3.88      0.00
   15   25   10     -2.23      0.00
   17   25   10     -6.22      0.00
  -14   26   10     -0.83      0.00
  -12   26   10      0.87      0.00
  -10   26   10     -1.29      0.00
   -8   26   10     -3.13      0.00
   -6   26   10      8.77      0.00
   -4   26   10      0.97      0.00
   -2   26   10      1.11      0.00
    0   26   10      3.37      0.00
    2   26   10     -3.36      0.00
    4   26   10     -0.22      0.00
    6   26   10      0.09      0.00
    8   26   10      1.04      0.00
   10   26   10      1.39      0.00
   12   26   10     -6.13      0.00
   14   26   10     -2.28      0.00
  -13   27   10      0.58      0.00
  -11   27   10      0.42      0.00
   -9   27   10     -0.84      0.00
   -7   27   10     -1.48      0.00
   -5   27   10     -2.27      0.00
   -3   27   10     -1.14      0.00
   -1   27   10      5.81      0.00
    1   27   10      3.89      0.00
    3   27   10      3.81      0.00
    5   27   10      1.82      0.00
    7   27   10      2.87      0.00
    9   27   10      1.97      0.00
   11   27   10      2.42      0.00
   13   27   10     -0.83      0.00
  -12   28   10      1.46      0.00
  -10   28   10      4.27      0.00
   -8   28   10      0.03      0.00
   -6   28   10     -9.53      0.00
   -4   28   10     -0.79      0.00
   -2   28   10      5.91      0.00
    0   28   10     -3.78      0.00
    2   28   10      0.18      0.00
    4   28   10     -3.76      0.00
    6   28   10     -5.65      0.00
    8   28   10      1.58      0.00
   10   28   10     -5.19      0.00
   12   28   10      0.76      0.00
   -9   29   10      2.17      0.00
   -7   29   10      3.44      0.00
   -5   29   10     -0.18      0.00
   -3   29   10     -2.47      0.00
   -1   29   10      0.05      0.00
    1   29   10     -0.74      0.00
    3   29   10     -0.90      0.00
    5   29   10      0.31      0.00
    7   29   10      1.03      0.00
    9   29   10      0.02      0.00
   -4   30   10      1.21      0.00
   -2   30   10      5.37      0.00
    0   30   10      3.53      0.00
    2   30   10     -0.28      0.00
    4   30   10     -3.90      0.00
   -1    2   11     -0.11      0.00
    1    2   11     -7.16      0.00
   -2    3   11     -2.63      0.00
    0    3   11      0.11      0.00
    2    3   11      1.03      0.00
   -3    4   11      2.57      0.00
   -1    4   11      4.59      0.00
    1    4   11      2.31      0.00
    3    4   11     -2.65      0.00
   -4    5   11      3.68      0.00
   -2    5   11      1.14      0.00
    0    5   11      3.01      0.00
    2    5   11     -1.22      0.00
    4    5   11      6.97      0.00
   -5    6   11     -2.15      0.00
   -3    6   11      6.35      0.00
   -1    6   11      3.37      0.00
    1    6   11      0.02      0.00
    3    6   11      0.26      0.00
    5    6   11     -5.14      0.00
   -6    7   11      3.43      0.00
   -4    7   11      3.92      0.00
   -2    7   11     -1.92      0.00
    0    7   11     -2.46      0.00
    2    7   11     -0.69      0.00
    4    7   11     -0.13      0.00
    6    7   11     -6.48      0.00
   -7    8   11      3.74      0.00
   -5    8   11     -1.79      0.00
   -3    8   11      9.64      0.00
   -1    8   11      7.28      0.00
    1    8   11      2.88      0.00
    3    8   11     -5.88      0.00
    5    8   11     -2.03      0.00
    7    8   11     -3.10      0.00
   -8    9   11      2.36      0.00
   -6    9   11      2.20      0.00
   -4    9   11     -2.05      0.00
   -2    9   11     -0.09      0.00
    0    9   11     -1.66      0.00
    2    9   11      0.85      0.00
    4    9   11     -0.71      0.00
    6    9   11      3.09      0.00
    8    9   11     -1.90      0.00
   -9   10   11      2.06      0.00
   -7   10   11     -3.42      0.00
   -5   10   11      9.81      0.00
   -3   10   11     -2.51      0.00
   -1   10   11      2.87      0.00
    1   10   11     -2.24      0.00
    3   10   11      1.36      0.00
    5   10   11      1.09      0.00
    7   10   11      3.28      0.00
    9   10   11     -2.24      0.00
  -10   11   11      3.61      0.00
   -8   11   11     -2.25      0.00
   -6   11   11      6.68      0.00
   -4   11   11     -1.75      0.00
   -2   11   11     -0.55      0.00
    0   11   11     -2.25      0.00
    2   11   11      4.15      0.00
    4   11   11     -1.48      0.00
    6   11   11     -1.36      0.00
    8   11   11     -5.37      0.00
   10   11   11     -1.36      0.00
  -11   12   11     -3.53      0.00
   -9   12   11      3.85      0.00
   -7   12   11     -0.28      0.00
   -5   12   11      1.03      0.00
   -3   12   11      6.29      0.00
   -1   12   11      1.86      0.00
    1   12   11     -1.85      0.00
    3   12   11     -6.56      0.00
    5   12   11      2.22      0.00
    7   12   11     -0.90      0.00
    9   12   11      4.63      0.00
   11   12   11     -2.25      0.00
  -12   13   11      4.50      0.00
  -10   13   11      0.91      0.00
   -8   13   11     -2.61      0.00
   -6   13   11     -5.66      0.00
   -4   13   11      3.10      0.00
   -2   13   11     -1.49      0.00
    0   13   11      2.19      0.00
    2   13   11     -1.71      0.00
    4   13   11      3.38      0.00
    6   13   11     -0.89      0.00
    8   13   11     -2.81      0.00
   10   13   11     -5.17      0.00
   12   13   11      2.52      0.00
  -13   14   11     -4.77      0.00
  -11   14   11     -2.59      0.00
   -9   14   11     -3.12      0.00
   -7   14   11      4.05      0.00
   -5   14   11     -3.89      0.00
   -3   14   11      4.66      0.00
   -1   14   11      3.11      0.00
    1   14   11      0.39      0.00
    3   14   11     -5.16      0.00
    5   14   11      0.64      0.00
    7   14   11      1.71      0.00
    9   14   11      1.83      0.00
   11   14   11      3.96      0.00
   13   14   11     -1.24      0.00
  -14   15   11     -2.21      0.00
  -12   15   11     -0.12      0.00
  -10   15   11     -2.92      0.00
   -8   15   11     -1.34      0.00
   -6   15   11     -0.54      0.00
   -4   15   11      0.49      0.00
   -2   15   11      2.35      0.00
    0   15   11      1.53      0.00
    2   15   11      1.81      0.00
    4   15   11      0.51      0.00
    6   15   11     -3.49      0.00
    8   15   11      0.21      0.00
   10   15   11      3.40      0.00
   12   15   11     -0.62      0.00
   14   15   11      1.90      0.00
  -15   16   11     -1.24      0.00
  -13   16   11      0.66      0.00
  -11   16   11      0.13      0.00
   -9   16   11      1.11      0.00
   -7   16   11     -1.20      0.00
   -5   16   11      4.54      0.00
   -3   16   11     -3.00      0.00
   -1   16   11      0.82      0.00
    1   16   11      0.66      0.00
    3   16   11     -4.30      0.00
    5   16   11     -3.16      0.00
    7   16   11      2.04      0.00
    9   16   11      3.96      0.00
   11   16   11      2.19      0.00
   13   16   11      0.56      0.00
   15   16   11     -3.99      0.00
  -16   17   11      5.80      0.00
  -14   17   11      5.09      0.00
  -12   17   11     -0.74      0.00
  -10   17   11      0.72      0.00
   -8   17   11     -4.41      0.00
   -6   17   11     -5.20      0.00
   -4   17   11     -1.52      0.00
   -2   17   11      3.29      0.00
    0   17   11     -0.73      0.00
    2   17   11     -5.15      0.00
    4   17   11     -3.20      0.00
    6   17   11      0.37      0.00
    8   17   11     -3.48      0.00
   10   17   11     -3.39      0.00
   12   17   11      2.71      0.00
   14   17   11     -3.82      0.00
   16   17   11     -3.55      0.00
  -17   18   11      2.72      0.00
  -15   18   11      2.14      0.00
  -13   18   11     -1.69      0.00
  -11   18   11     -1.06      0.00
   -9   18   11     -4.42      0.00
   -7   18   11     -0.61      0.00
   -5   18   11     -3.43      0.00
   -3   18   11     -0.55      0.00
   -1   18   11      2.09      0.00
    1   18   11     -2.10      0.00
    3   18   11     -0.01      0.00
    5   18   11     -4.67      0.00
    7   18   11     -0.45      0.00
    9   18   11      2.57      0.00
   11   18   11     -2.09      0.00
   13   18   11     -5.53      0.00
   15   18   11      3.35      0.00
   17   18   11      1.79      0.00
  -18   19   11      2.63      0.00
  -16   19   11     -2.71      0.00
  -14   19   11     -2.26      0.00
  -12   19   11     -2.40      0.00
  -10   19   11     -6.08      0.00
   -8   19   11      2.43      0.00
   -6   19   11      0.19      0.00
   -4   19   11     -3.99      0.00
   -2   19   11     -0.17      0.00
    0   19   11     -0.45      0.00
    2   19   11      0.03      0.00
    4   19   11     -4.19      0.00
    6   19   11      0.50      0.00
    8   19   11     -3.00      0.00
   10   19   11      1.88      0.00
   12   19   11     -0.76      0.00
   14   19   11      1.81      0.00
   16   19   11      0.37      0.00
   18   19   11      2.37      0.00
  -19   20   11      2.58      0.00
  -17   20   11      1.74      0.00
  -15   20   11     -2.24      0.00
  -13   20   11      0.52      0.00
  -11   20   11      0.34      0.00
   -9   20   11     -2.47      0.00
   -7   20   11     -1.76      0.00
   -5   20   11      1.49      0.00
   -3   20   11      2.73      0.00
   -1   20   11      2.36      0.00
    1   20   11     -1.57      0.00
    3   20   11     -2.73      0.00
    5   20   11     -3.24      0.00
    7   20   11      4.08      0.00
    9   20   11      2.55      0.00
   11   20   11      1.35      0.00
   13   20   11     -1.38      0.00
   15   20   11      2.49      0.00
   17   20   11      2.98      0.00
   19   20   11      2.94      0.00
  -20   21   11      1.53      0.00
  -18   21   11     -3.56      0.00
  -16   21   11      3.68      0.00
  -14   21   11      0.31      0.00
  -12   21   11      3.67      0.00
  -10   21   11      1.79      0.00
   -8   21   11     -0.07      0.00
   -6   21   11      0.10      0.00
   -4   21   11     -0.77      0.00
   -2   21   11     -1.19      0.00
    0   21   11     -0.45      0.00
    2   21   11     -2.77      0.00
    4   21   11     -0.70      0.00
    6   21   11     -3.38      0.00
    8   21   11     -5.65      0.00
   10   21   11     -2.36      0.00
   12   21   11      4.80      0.00
   14   21   11     -0.51      0.00
   16   21   11     -2.36      0.00
   18   21   11     -3.43      0.00
   20   21   11      1.39      0.00
  -19   22   11      1.00      0.00
  -17   22   11     -2.46      0.00
  -15   22   11     -0.87      0.00
  -13   22   11      2.65      0.00
  -11   22   11     -2.16      0.00
   -9   22   11     -5.50      0.00
   -7   22   11      0.54      0.00
   -5   22   11     -1.88      0.00
   -3   22   11      0.51      0.00
   -1   22   11      2.28      0.00
    1   22   11     -0.35      0.00
    3   22   11     -2.80      0.00
    5   22   11      0.82      0.00
    7   22   11     -2.90      0.00
    9   22   11     -2.52      0.00
   11   22   11     -0.81      0.00
   13   22   11      0.32      0.00
   15   22   11      0.49      0.00
   17   22   11     -5.37      0.00
   19   22   11     -0.38      0.00
  -18   23   11      1.39      0.00
  -16   23   11     -2.75      0.00
  -14   23   11      5.25      0.00
  -12   23   11     -1.71      0.00
  -10   23   11      0.01      0.00
   -8   23   11     -0.25      0.00
   -6   23   11     -1.31      0.00
   -4   23   11     -1.48      0.00
   -2   23   11     -5.00      0.00
    0   23   11      2.63      0.00
    2   23   11      0.55      0.00
    4   23   11     -2.65      0.00
    6   23   11      0.13      0.00
    8   23   11     -0.69      0.00
   10   23   11      2.18      0.00
   12   23   11      1.10      0.00
   14   23   11      0.55      0.00
   16   23   11     -0.11      0.00
   18   23   11     -0.18      0.00
  -17   24   11      0.34      0.00
  -15   24   11     -1.78      0.00
  -13   24   11      2.06      0.00
  -11   24   11      3.79      0.00
   -9   24   11      0.16      0.00
   -7   24   11     -4.16      0.00
   -5   24   11     -1.40      0.00
   -3   24   11      1.65      0.00
   -1   24   11      1.14      0.00
    1   24   11     -0.83      0.00
    3   24   11     -5.71      0.00
    5   24   11     -5.41      0.00
    7   24   11     -4.88      0.00
    9   24   11      2.85      0.00
   11   24   11      0.77      0.00
   13   24   11     -1.08      0.00
   15   24   11      0.35      0.00
   17   24   11     -0.92      0.00
  -14   25   11     -0.92      0.00
  -12   25   11      2.45      0.00
  -10   25   11     -0.07      0.00
   -8   25   11      1.45      0.00
   -6   25   11     -1.10      0.00
   -4   25   11      2.93      0.00
   -2   25   11      3.56      0.00
    0   25   11     -0.56      0.00
    2   25   11     -1.43      0.00
    4   25   11     -0.70      0.00
    6   25   11      0.19      0.00
    8   25   11     -1.45      0.00
   10   25   11     -2.43      0.00
   12   25   11      0.05      0.00
   14   25   11     -2.12      0.00
  -13   26   11     -5.57      0.00
  -11   26   11     -0.32      0.00
   -9   26   11      4.37      0.00
   -7   26   11     -3.50      0.00
   -5   26   11     -1.51      0.00
   -3   26   11     -3.67      0.00
   -1   26   11     -2.64      0.00
    1   26   11      0.66      0.00
    3   26   11      2.78      0.00
    5   26   11     -1.41      0.00
    7   26   11     -3.75      0.00
    9   26   11     -3.10      0.00
   11   26   11     -0.40      0.00
   13   26   11      6.04      0.00
  -12   27   11     -2.54      0.00
  -10   27   11     -1.26      0.00
   -8   27   11     -3.21      0.00
   -6   27   11      5.09      0.00
   -4   27   11      0.70      0.00
   -2   27   11     -5.68      0.00
    0   27   11      3.15      0.00
    2   27   11     -7.20      0.00
    4   27   11     -2.43      0.00
    6   27   11     -4.25      0.00
    8   27   11     -1.66      0.00
   10   27   11      6.77      0.00
   12   27   11     -1.94      0.00
   -9   28   11     -3.43      0.00
   -7   28   11      6.76      0.00
   -5   28   11     -0.84      0.00
   -3   28   11     -5.41      0.00
   -1   28   11     -3.77      0.00
    1   28   11      0.72      0.00
    3   28   11     -0.15      0.00
    5   28   11     -2.36      0.00
    7   28   11      3.94      0.00
    9   28   11      2.68      0.00
   -4   29   11     -2.74      0.00
   -2   29   11      7.01      0.00
    0   29   11     -2.42      0.00
    2   29   11      6.56      0.00
    4   29   11      1.33      0.00
    0    0   12      6.17      0.00
    1    1   12     -1.70      0.00
    0    2   12     -0.33      0.00
    2    2   12      0.61      0.00
   -1    3   12     -2.29      0.00
    1    3   12      2.30      0.00
    3    3   12     -2.84      0.00
   -2    4   12     -4.40      0.00
    0    4   12     -5.09      0.00
    2    4   12     -0.65      0.00
    4    4   12     -2.18      0.00
   -3    5   12     -2.22      0.00
   -1    5   12      4.40      0.00
    1    5   12      2.07      0.00
    3    5   12     -0.55      0.00
    5    5   12     -1.47      0.00
   -4    6   12     -6.05      0.00
   -2    6   12     -2.72      0.00
    0    6   12     -3.63      0.00
    2    6   12     -3.69      0.00
    4    6   12      1.33      0.00
    6    6   12      1.68      0.00
   -5    7   12     -7.09      0.00
   -3    7   12     -3.59      0.00
   -1    7   12      2.21      0.00
    1    7   12      3.50      0.00
    3    7   12      1.28      0.00
    5    7   12     -3.38      0.00
    7    7   12      2.39      0.00
   -6    8   12      2.61      0.00
   -4    8   12      4.25      0.00
   -2    8   12     -7.67      0.00
    0    8   12     -4.69      0.00
    2    8   12     -3.51      0.00
    4    8   12      2.90      0.00
    6    8   12      1.82      0.00
    8    8   12      1.99      0.00
   -7    9   12      1.17      0.00
   -5    9   12     -2.15      0.00
   -3    9   12      3.22      0.00
   -1    9   12      3.54      0.00
    1    9   12      3.24      0.00
    3    9   12      1.14      0.00
    5    9   12     -3.28      0.00
    7    9   12     -0.24      0.00
    9    9   12      1.28      0.00
   -8   10   12      4.14      0.00
   -6   10   12     -6.11      0.00
   -4   10   12     -1.64      0.00
   -2   10   12      0.44      0.00
    0   10   12     -1.23      0.00
    2   10   12      0.39      0.00
    4   10   12     -0.22      0.00
    6   10   12     -2.50      0.00
    8   10   12     -4.37      0.00
   10   10   12     -3.92      0.00
   -9   11   12     -1.26      0.00
   -7   11   12     -3.60      0.00
   -5   11   12     -0.45      0.00
   -3   11   12      1.12      0.00
   -1   11   12      2.75      0.00
    1   11   12     -1.51      0.00
    3   11   12     -4.53      0.00
    5   11   12     -0.51      0.00
    7   11   12      3.94      0.00
    9   11   12     -0.57      0.00
   11   11   12     -1.36      0.00
  -10   12   12      5.44      0.00
   -8   12   12     -4.03      0.00
   -6   12   12      5.34      0.00
   -4   12   12     -4.37      0.00
   -2   12   12      0.35      0.00
    0   12   12     -2.29      0.00
    2   12   12      8.36      0.00
    4   12   12      0.08      0.00
    6   12   12      3.88      0.00
    8   12   12      0.67      0.00
   10   12   12     -2.24      0.00
   12   12   12     -2.87      0.00
  -11   13   12     -2.84      0.00
   -9   13   12      2.92      0.00
   -7   13   12      0.71      0.00
   -5   13   12     -0.91      0.00
   -3   13   12     -2.79      0.00
   -1   13   12     -1.50      0.00
    1   13   12      3.05      0.00
    3   13   12      3.12      0.00
    5   13   12      0.05      0.00
    7   13   12     -1.88      0.00
    9   13   12      3.09      0.00
   11   13   12      0.40      0.00
   13   13   12     -2.07      0.00
  -12   14   12      3.93      0.00
  -10   14   12      4.57      0.00
   -8   14   12     -0.23      0.00
   -6   14   12     -3.99      0.00
   -4   14   12      2.52      0.00
   -2   14   12      0.70      0.00
    0   14   12      2.29      0.00
    2   14   12     -0.94      0.00
    4   14   12      2.68      0.00
    6   14   12      1.49      0.00
    8   14   12      1.36      0.00
   10   14   12     -4.06      0.00
   12   14   12     -0.58      0.00
   14   14   12      2.03      0.00
  -13   15   12     -1.18      0.00
  -11   15   12      0.08      0.00
   -9   15   12      0.43      0.00
   -7   15   12      0.19      0.00
   -5   15   12     -1.54      0.00
   -3   15   12      2.48      0.00
   -1   15   12     -0.59      0.00
    1   15   12      3.42      0.00
    3   15   12     -2.82      0.00
    5   15   12     -0.58      0.00
    7   15   12     -3.78      0.00
    9   15   12     -3.32      0.00
   11   15   12      3.66      0.00
   13   15   12      3.22      0.00
   15   15   12     -0.39      0.00
  -14   16   12      0.31      0.00
  -12   16   12      1.42      0.00
  -10   16   12      2.65      0.00
   -8   16   12      1.84      0.00
   -6   16   12     -2.49      0.00
   -4   16   12     -1.20      0.00
   -2   16   12     -2.04      0.00
    0   16   12     -0.80      0.00
    2   16   12      0.92      0.00
    4   16   12      5.75      0.00
    6   16   12     -3.36      0.00
    8   16   12      0.72      0.00
   10   16   12     -2.26      0.00
   12   16   12      0.53      0.00
   14   16   12      2.00      0.00
   16   16   12      1.35      0.00
  -15   17   12     -2.19      0.00
  -13   17   12      1.79      0.00
  -11   17   12      2.76      0.00
   -9   17   12      3.20      0.00
   -7   17   12      5.71      0.00
   -5   17   12      7.39      0.00
   -3   17   12     -3.56      0.00
   -1   17   12      1.09      0.00
    1   17   12      5.92      0.00
    3   17   12      7.38      0.00
    5   17   12      0.55      0.00
    7   17   12      2.87      0.00
    9   17   12      3.04      0.00
   11   17   12      2.86      0.00
   13   17   12      0.64      0.00
   15   17   12     -2.27      0.00
   17   17   12      4.06      0.00
  -16   18   12      1.55      0.00
  -14   18   12      2.19      0.00
  -12   18   12      2.54      0.00
  -10   18   12      5.62      0.00
   -8   18   12      2.36      0.00
   -6   18   12      3.07      0.00
   -4   18   12     -0.23      0.00
   -2   18   12     -0.49      0.00
    0   18   12      3.17      0.00
    2   18   12     -2.17      0.00
    4   18   12     -0.76      0.00
    6   18   12      0.51      0.00
    8   18   12     -3.62      0.00
   10   18   12     -4.99      0.00
   12   18   12      2.49      0.00
   14   18   12     -1.36      0.00
   16   18   12     -1.25      0.00
   18   18   12     -4.98      0.00
  -17   19   12      6.61      0.00
  -15   19   12      5.02      0.00
  -13   19   12      0.19      0.00
  -11   19   12      4.42      0.00
   -9   19   12      1.07      0.00
   -7   19   12     -2.99      0.00
   -5   19   12      1.98      0.00
   -3   19   12      2.37      0.00
   -1   19   12      0.29      0.00
    1   19   12     -1.84      0.00
    3   19   12      0.73      0.00
    5   19   12     -1.29      0.00
    7   19   12     -5.99      0.00
    9   19   12     -1.21      0.00
   11   19   12     -2.90      0.00
   13   19   12     -3.17      0.00
   15   19   12     -2.22      0.00
   17   19   12     -0.98      0.00
   19   19   12      0.49      0.00
  -18   20   12     -0.28      0.00
  -16   20   12     -2.89      0.00
  -14   20   12     -2.94      0.00
  -12   20   12     -4.28      0.00
  -10   20   12     -1.12      0.00
   -8   20   12     -0.24      0.00
   -6   20   12     -0.78      0.00
   -4   20   12     -1.66      0.00
   -2   20   12     -1.91      0.00
    0   20   12     -4.93      0.00
    2   20   12      4.00      0.00
    4   20   12     -2.28      0.00
    6   20   12      2.85      0.00
    8   20   12     -0.60      0.00
   10   20   12     -2.64      0.00
   12   20   12     -0.27      0.00
   14   20   12      5.36      0.00
   16   20   12      1.93      0.00
   18   20   12      2.36      0.00
   20   20   12     -1.34      0.00
  -19   21   12      2.25      0.00
  -17   21   12     -0.32      0.00
  -15   21   12     -4.49      0.00
  -13   21   12     -2.11      0.00
  -11   21   12      0.52      0.00
   -9   21   12     -0.84      0.00
   -7   21   12     -4.44      0.00
   -5   21   12     -5.35      0.00
   -3   21   12      3.62      0.00
   -1   21   12      0.20      0.00
    1   21   12      5.00      0.00
    3   21   12      5.30      0.00
    5   21   12      3.06      0.00
    7   21   12      6.44      0.00
    9   21   12      3.72      0.00
   11   21   12     -1.59      0.00
   13   21   12     -1.91      0.00
   15   21   12      4.16      0.00
   17   21   12      5.58      0.00
   19   21   12     -0.30      0.00
  -18   22   12     -3.63      0.00
  -16   22   12      0.09      0.00
  -14   22   12     -3.09      0.00
  -12   22   12      5.39      0.00
  -10   22   12      2.48      0.00
   -8   22   12      4.92      0.00
   -6   22   12      5.87      0.00
   -4   22   12      0.18      0.00
   -2   22   12      1.03      0.00
    0   22   12     -0.70      0.00
    2   22   12      1.51      0.00
    4   22   12      3.31      0.00
    6   22   12      4.07      0.00
    8   22   12     -3.93      0.00
   10   22   12      0.02      0.00
   12   22   12      6.44      0.00
   14   22   12      3.16      0.00
   16   22   12      1.24      0.00
   18   22   12      1.55      0.00
  -15   23   12     -1.75      0.00
  -13   23   12     -1.42      0.00
  -11   23   12     -0.43      0.00
   -9   23   12     -0.89      0.00
   -7   23   12      2.64      0.00
   -5   23   12      2.20      0.00
   -3   23   12      0.42      0.00
   -1   23   12      3.94      0.00
    1   23   12     -2.43      0.00
    3   23   12     -4.60      0.00
    5   23   12     -1.73      0.00
    7   23   12     -0.72      0.00
    9   23   12     -3.88      0.00
   11   23   12     -1.85      0.00
   13   23   12      2.42      0.00
   15   23   12      1.21      0.00
  -14   24   12      3.01      0.00
  -12   24   12     -6.44      0.00
  -10   24   12     -1.25      0.00
   -8   24   12      3.44      0.00
   -6   24   12     -5.01      0.00
   -4   24   12     -0.32      0.00
   -2   24   12     -6.20      0.00
    0   24   12     -0.28      0.00
    2   24   12      2.11      0.00
    4   24   12      4.84      0.00
    6   24   12      6.17      0.00
    8   24   12      3.69      0.00
   10   24   12      1.62      0.00
   12   24   12     -1.57      0.00
   14   24   12      0.98      0.00
  -13   25   12      2.06      0.00
  -11   25   12     -1.73      0.00
   -9   25   12     -0.54      0.00
   -7   25   12      1.53      0.00
   -5   25   12     -7.22      0.00
   -3   25   12     -3.88      0.00
   -1   25   12     -3.49      0.00
    1   25   12     -1.64      0.00
    3   25   12      3.45      0.00
    5   25   12      5.01      0.00
    7   25   12      3.14      0.00
    9   25   12      2.54      0.00
   11   25   12      1.66      0.00
   13   25   12     -0.38      0.00
  -10   26   12     -1.18      0.00
   -8   26   12     -1.93      0.00
   -6   26   12      5.03      0.00
   -4   26   12      4.74      0.00
   -2   26   12      5.58      0.00
    0   26   12      2.07      0.00
    2   26   12      1.51      0.00
    4   26   12      1.85      0.00
    6   26   12      0.88      0.00
    8   26   12     -0.62      0.00
   10   26   12     -5.08      0.00
   -9   27   12      4.50      0.00
   -7   27   12     -2.47      0.00
   -5   27   12      6.85      0.00
   -3   27   12      1.59      0.00
   -1   27   12      1.66      0.00
    1   27   12      1.56      0.00
    3   27   12      6.27      0.00
    5   27   12      6.77      0.00
    7   27   12     -3.10      0.00
    9   27   12     -4.86      0.00
   -4   28   12      5.29      0.00
   -2   28   12      0.09      0.00
    0   28   12      5.19      0.00
    2   28   12     -2.47      0.00
    4   28   12      1.84      0.00
    0    1   13     -0.16      0.00
   -1    2   13      4.03      0.00
    1    2   13     -1.47      0.00
   -2    3   13     -1.16      0.00
    0    3   13     -2.56      0.00
    2    3   13     -1.76      0.00
   -3    4   13      1.83      0.00
   -1    4   13      1.90      0.00
    1    4   13      5.10      0.00
    3    4   13      1.05      0.00
   -4    5   13      0.79      0.00
   -2    5   13     -4.05      0.00
    0    5   13     -0.32      0.00
    2    5   13     -4.49      0.00
    4    5   13     -0.71      0.00
   -5    6   13      3.62      0.00
   -3    6   13      0.71      0.00
   -1    6   13      0.60      0.00
    1    6   13      5.53      0.00
    3    6   13      5.54      0.00
    5    6   13     -0.48      0.00
   -6    7   13      4.18      0.00
   -4    7   13      1.06      0.00
   -2    7   13      4.18      0.00
    0    7   13     -3.94      0.00
    2    7   13     -4.78      0.00
    4    7   13     -3.18      0.00
    6    7   13      1.67      0.00
   -7    8   13     -0.98      0.00
   -5    8   13     -6.14      0.00
   -3    8   13     -1.38      0.00
   -1    8   13      1.43      0.00
    1    8   13      5.02      0.00
    3    8   13      2.99      0.00
    5    8   13     -0.89      0.00
    7    8   13     -5.43      0.00
   -8    9   13      1.29      0.00
   -6    9   13      0.83      0.00
   -4    9   13      1.06      0.00
   -2    9   13     -3.86      0.00
    0    9   13     -1.73      0.00
    2    9   13     -6.30      0.00
    4    9   13      0.10      0.00
    6    9   13      2.90      0.00
    8    9   13      4.88      0.00
   -9   10   13      1.35      0.00
   -7   10   13      0.74      0.00
   -5   10   13      1.86      0.00
   -3   10   13     -1.24      0.00
   -1   10   13      3.05      0.00
    1   10   13     -2.55      0.00
    3   10   13      2.25      0.00
    5   10   13     -3.13      0.00
    7   10   13      1.09      0.00
    9   10   13      3.83      0.00
  -10   11   13     -4.19      0.00
   -8   11   13      3.78      0.00
   -6   11   13     -2.41      0.00
   -4   11   13     -2.23      0.00
   -2   11   13     -0.87      0.00
    0   11   13     -0.63      0.00
    2   11   13      2.18      0.00
    4   11   13      4.95      0.00
    6   11   13      0.34      0.00
    8   11   13     -0.73      0.00
   10   11   13      1.94      0.00
  -11   12   13     -0.12      0.00
   -9   12   13      0.95      0.00
   -7   12   13      1.27      0.00
   -5   12   13      1.67      0.00
   -3   12   13      1.45      0.00
   -1   12   13      0.07      0.00
    1   12   13     -1.30      0.00
    3   12   13     -8.11      0.00
    5   12   13     -3.41      0.00
    7   12   13      0.00      0.00
    9   12   13      1.34      0.00
   11   12   13      2.41      0.00
  -12   13   13     -3.69      0.00
  -10   13   13     -0.14      0.00
   -8   13   13      2.27      0.00
   -6   13   13      2.06      0.00
   -4   13   13     -2.90      0.00
   -2   13   13      0.07      0.00
    0   13   13     -3.07      0.00
    2   13   13     -0.02      0.00
    4   13   13     -5.33      0.00
    6   13   13      1.11      0.00
    8   13   13      0.21      0.00
   10   13   13      0.43      0.00
   12   13   13      0.18      0.00
  -13   14   13      1.86      0.00
  -11   14   13     -1.75      0.00
   -9   14   13      0.67      0.00
   -7   14   13      3.66      0.00
   -5   14   13     -1.53      0.00
   -3   14   13     -4.47      0.00
   -1   14   13     -3.59      0.00
    1   14   13     -2.68      0.00
    3   14   13      3.18      0.00
    5   14   13      5.29      0.00
    7   14   13     -4.40      0.00
    9   14   13     -2.50      0.00
   11   14   13     -3.34      0.00
   13   14   13      1.36      0.00
  -14   15   13     -3.19      0.00
  -12   15   13     -2.39      0.00
  -10   15   13     -0.79      0.00
   -8   15   13     -1.91      0.00
   -6   15   13      1.88      0.00
   -4   15   13     -1.65      0.00
   -2   15   13      1.05      0.00
    0   15   13      1.76      0.00
    2   15   13     -0.36      0.00
    4   15   13     -0.61      0.00
    6   15   13     -0.02      0.00
    8   15   13      4.96      0.00
   10   15   13      0.65      0.00
   12   15   13     -4.82      0.00
   14   15   13      0.19      0.00
  -15   16   13     -3.35      0.00
  -13   16   13     -3.28      0.00
  -11   16   13     -4.16      0.00
   -9   16   13     -3.90      0.00
   -7   16   13      0.35      0.00
   -5   16   13      2.83      0.00
   -3   16   13      7.76      0.00
   -1   16   13     -1.95      0.00
    1   16   13      3.35      0.00
    3   16   13     -1.45      0.00
    5   16   13      3.96      0.00
    7   16   13      0.43      0.00
    9   16   13     -2.46      0.00
   11   16   13      0.95      0.00
   13   16   13      1.24      0.00
   15   16   13     -3.07      0.00
  -16   17   13     -0.52      0.00
  -14   17   13     -0.93      0.00
  -12   17   13     -3.01      0.00
  -10   17   13     -3.21      0.00
   -8   17   13      1.41      0.00
   -6   17   13     -3.43      0.00
   -4   17   13      1.23      0.00
   -2   17   13     -1.32      0.00
    0   17   13     -3.18      0.00
    2   17   13     -6.83      0.00
    4   17   13      3.43      0.00
    6   17   13      3.13      0.00
    8   17   13      3.03      0.00
   10   17   13      1.36      0.00
   12   17   13      1.02      0.00
   14   17   13      2.57      0.00
   16   17   13      2.17      0.00
  -17   18   13     -2.87      0.00
  -15   18   13      2.70      0.00
  -13   18   13      2.20      0.00
  -11   18   13     -3.07      0.00
   -9   18   13     -0.49      0.00
   -7   18   13     -2.13      0.00
   -5   18   13      0.07      0.00
   -3   18   13     -1.08      0.00
   -1   18   13      2.99      0.00
    1   18   13      1.48      0.00
    3   18   13      9.07      0.00
    5   18   13      0.33      0.00
    7   18   13      6.68      0.00
    9   18   13      2.78      0.00
   11   18   13      5.90      0.00
   13   18   13     -2.05      0.00
   15   18   13     -2.32      0.00
   17   18   13     -3.59      0.00
  -18   19   13     -2.01      0.00
  -16   19   13     -3.01      0.00
  -14   19   13     -1.09      0.00
  -12   19   13     -1.75      0.00
  -10   19   13     -2.48      0.00
   -8   19   13      3.24      0.00
   -6   19   13      1.86      0.00
   -4   19   13     -6.79      0.00
   -2   19   13      0.35      0.00
    0   19   13      3.97      0.00
    2   19   13      2.44      0.00
    4   19   13      1.16      0.00
    6   19   13      1.88      0.00
    8   19   13      4.80      0.00
   10   19   13     -0.02      0.00
   12   19   13      0.26      0.00
   14   19   13     -0.55      0.00
   16   19   13      0.07      0.00
   18   19   13     -2.56      0.00
  -17   20   13      7.25      0.00
  -15   20   13      5.84      0.00
  -13   20   13      1.60      0.00
  -11   20   13      4.15      0.00
   -9   20   13      2.42      0.00
   -7   20   13      0.65      0.00
   -5   20   13      2.40      0.00
   -3   20   13     -1.69      0.00
   -1   20   13      6.68      0.00
    1   20   13     -3.29      0.00
    3   20   13     -1.70      0.00
    5   20   13      0.51      0.00
    7   20   13     -0.75      0.00
    9   20   13      3.87      0.00
   11   20   13     -0.13      0.00
   13   20   13     -2.65      0.00
   15   20   13     -2.93      0.00
   17   20   13     -3.48      0.00
  -16   21   13      1.20      0.00
  -14   21   13      0.26      0.00
  -12   21   13     -3.87      0.00
  -10   21   13      0.88      0.00
   -8   21   13      0.51      0.00
   -6   21   13      3.47      0.00
   -4   21   13      4.84      0.00
   -2   21   13     -2.34      0.00
    0   21   13     -3.50      0.00
    2   21   13      3.49      0.00
    4   21   13     -5.65      0.00
    6   21   13     -2.37      0.00
    8   21   13      0.73      0.00
   10   21   13     -3.20      0.00
   12   21   13     -3.14      0.00
   14   21   13      0.65      0.00
   16   21   13      0.06      0.00
  -15   22   13      1.63      0.00
  -13   22   13     -1.81      0.00
  -11   22   13      0.92      0.00
   -9   22   13     -1.61      0.00
   -7   22   13     -3.26      0.00
   -5   22   13     -8.63      0.00
   -3   22   13      2.03      0.00
   -1   22   13     -5.13      0.00
    1   22   13      5.48      0.00
    3   22   13      1.07      0.00
    5   22   13     -1.13      0.00
    7   22   13      0.65      0.00
    9   22   13      4.82      0.00
   11   22   13     -0.86      0.00
   13   22   13     -9.06      0.00
   15   22   13     -2.27      0.00
  -14   23   13     -0.58      0.00
  -12   23   13      5.43      0.00
  -10   23   13      0.93      0.00
   -8   23   13     -1.44      0.00
   -6   23   13      7.44      0.00
   -4   23   13      1.70      0.00
   -2   23   13     -1.06      0.00
    0   23   13      3.21      0.00
    2   23   13     -0.55      0.00
    4   23   13      1.97      0.00
    6   23   13     -1.12      0.00
    8   23   13     -0.34      0.00
   10   23   13      1.28      0.00
   12   23   13      3.40      0.00
   14   23   13      2.69      0.00
  -13   24   13      2.49      0.00
  -11   24   13      0.63      0.00
   -9   24   13     -1.15      0.00
   -7   24   13     -0.36      0.00
   -5   24   13      6.80      0.00
   -3   24   13      2.88      0.00
   -1   24   13      4.15      0.00
    1   24   13      2.87      0.00
    3   24   13     -8.81      0.00
    5   24   13     -9.65      0.00
    7   24   13     -5.99      0.00
    9   24   13      1.84      0.00
   11   24   13     -1.70      0.00
   13   24   13      2.37      0.00
  -10   25   13     -1.09      0.00
   -8   25   13      2.41      0.00
   -6   25   13     -5.55      0.00
   -4   25   13      4.48      0.00
   -2   25   13      3.32      0.00
    0   25   13     -3.82      0.00
    2   25   13     -1.02      0.00
    4   25   13     -6.94      0.00
    6   25   13      1.64      0.00
    8   25   13      3.59      0.00
   10   25   13      2.48      0.00
   -7   26   13      0.64      0.00
   -5   26   13     -6.75      0.00
   -3   26   13     -3.19      0.00
   -1   26   13     -3.46      0.00
    1   26   13     -6.11      0.00
    3   26   13     -0.99      0.00
    5   26   13     -0.51      0.00
    7   26   13      8.71      0.00
   -4   27   13     -2.01      0.00
   -2   27   13     -0.31      0.00
    0   27   13      2.78      0.00
    2   27   13     -0.17      0.00
    4   27   13     -1.39      0.00
    1    1   14      0.32      0.00
    0    2   14      0.57      0.00
    2    2   14      0.36      0.00
   -1    3   14     -0.43      0.00
    1    3   14      0.91      0.00
    3    3   14      2.25      0.00
   -2    4   14      0.39      0.00
    0    4   14     -8.20      0.00
    2    4   14     -0.76      0.00
    4    4   14     -1.89      0.00
   -3    5   14     -0.19      0.00
   -1    5   14      2.87      0.00
    1    5   14      4.08      0.00
    3    5   14      4.84      0.00
    5    5   14      0.91      0.00
   -4    6   14      0.19      0.00
   -2    6   14     -1.30      0.00
    0    6   14      2.48      0.00
    2    6   14     -3.88      0.00
    4    6   14     -1.21      0.00
    6    6   14      2.61      0.00
   -5    7   14      0.36      0.00
   -3    7   14     -3.18      0.00
   -1    7   14     -2.89      0.00
    1    7   14     -0.53      0.00
    3    7   14      7.90      0.00
    5    7   14      5.80      0.00
    7    7   14     -1.12      0.00
   -6    8   14      5.34      0.00
   -4    8   14      1.80      0.00
   -2    8   14      3.62      0.00
    0    8   14      3.91      0.00
    2    8   14     -0.70      0.00
    4    8   14     -3.51      0.00
    6    8   14      2.64      0.00
    8    8   14      2.50      0.00
   -7    9   14     -0.19      0.00
   -5    9   14     -3.03      0.00
   -3    9   14     -0.41      0.00
   -1    9   14     -1.06      0.00
    1    9   14      5.88      0.00
    3    9   14      4.07      0.00
    5    9   14      2.49      0.00
    7    9   14     -1.92      0.00
    9    9   14     -4.76      0.00
   -8   10   14      1.37      0.00
   -6   10   14     -1.04      0.00
   -4   10   14      2.11      0.00
   -2   10   14     -4.39      0.00
    0   10   14      1.11      0.00
    2   10   14     -0.61      0.00
    4   10   14     -1.97      0.00
    6   10   14     -0.80      0.00
    8   10   14      3.22      0.00
   10   10   14      3.34      0.00
   -9   11   14     -2.06      0.00
   -7   11   14      0.03      0.00
   -5   11   14      0.68      0.00
   -3   11   14      3.12      0.00
   -1   11   14      2.69      0.00
    1   11   14     -3.62      0.00
    3   11   14      0.03      0.00
    5   11   14     -5.82      0.00
    7   11   14     -5.69      0.00
    9   11   14     -2.66      0.00
   11   11   14     -1.05      0.00
  -10   12   14      1.84      0.00
   -8   12   14     -2.93      0.00
   -6   12   14      2.25      0.00
   -4   12   14      0.06      0.00
   -2   12   14     -1.04      0.00
    0   12   14     -1.08      0.00
    2   12   14      4.74      0.00
    4   12   14      6.91      0.00
    6   12   14      4.27      0.00
    8   12   14     -0.45      0.00
   10   12   14      1.66      0.00
   12   12   14     -2.01      0.00
  -11   13   14      1.07      0.00
   -9   13   14     -1.88      0.00
   -7   13   14     -5.86      0.00
   -5   13   14      5.56      0.00
   -3   13   14      2.13      0.00
   -1   13   14      1.19      0.00
    1   13   14      2.93      0.00
    3   13   14     -1.22      0.00
    5   13   14     -0.94      0.00
    7   13   14      2.77      0.00
    9   13   14     -1.72      0.00
   11   13   14     -1.88      0.00
   13   13   14     -4.35      0.00
  -12   14   14      0.45      0.00
  -10   14   14     -3.58      0.00
   -8   14   14     -1.44      0.00
   -6   14   14     -0.10      0.00
   -4   14   14      1.46      0.00
   -2   14   14      1.26      0.00
    0   14   14      1.28      0.00
    2   14   14      3.58      0.00
    4   14   14     -5.38      0.00
    6   14   14      0.31      0.00
    8   14   14      2.66      0.00
   10   14   14      4.12      0.00
   12   14   14      1.52      0.00
   14   14   14     -2.92      0.00
  -13   15   14      4.46      0.00
  -11   15   14      3.17      0.00
   -9   15   14      2.98      0.00
   -7   15   14     -1.83      0.00
   -5   15   14     -1.47      0.00
   -3   15   14      0.13      0.00
   -1   15   14      2.25      0.00
    1   15   14     -2.99      0.00
    3   15   14     -3.64      0.00
    5   15   14      5.23      0.00
    7   15   14      0.37      0.00
    9   15   14     -1.40      0.00
   11   15   14     -5.41      0.00
   13   15   14      0.86      0.00
   15   15   14      2.83      0.00
  -14   16   14      0.88      0.00
  -12   16   14      2.07      0.00
  -10   16   14      3.54      0.00
   -8   16   14     -5.91      0.00
   -6   16   14     -1.03      0.00
   -4   16   14     -2.22      0.00
   -2   16   14      0.72      0.00
    0   16   14      0.09      0.00
    2   16   14     -2.42      0.00
    4   16   14     -3.96      0.00
    6   16   14    -11.50      0.00
    8   16   14      0.98      0.00
   10   16   14      0.08      0.00
   12   16   14      0.05      0.00
   14   16   14      2.56      0.00
   16   16   14      0.55      0.00
  -15   17   14     -3.81      0.00
  -13   17   14     -2.51      0.00
  -11   17   14      3.97      0.00
   -9   17   14     -6.39      0.00
   -7   17   14     -0.86      0.00
   -5   17   14     -2.33      0.00
   -3   17   14      4.48      0.00
   -1   17   14     -2.33      0.00
    1   17   14     -0.21      0.00
    3   17   14     -4.34      0.00
    5   17   14     -4.75      0.00
    7   17   14     -6.70      0.00
    9   17   14     -3.38      0.00
   11   17   14     -4.09      0.00
   13   17   14      1.68      0.00
   15   17   14     -2.98      0.00
   17   17   14      1.38      0.00
  -16   18   14     -1.26      0.00
  -14   18   14     -0.45      0.00
  -12   18   14      0.49      0.00
  -10   18   14     -1.75      0.00
   -8   18   14      3.05      0.00
   -6   18   14      4.52      0.00
   -4   18   14      3.20      0.00
   -2   18   14     -9.61      0.00
    0   18   14     -1.78      0.00
    2   18   14    -11.81      0.00
    4   18   14     -3.11      0.00
    6   18   14     -2.07      0.00
    8   18   14     -1.54      0.00
   10   18   14      0.84      0.00
   12   18   14     -1.34      0.00
   14   18   14      0.97      0.00
   16   18   14      9.14      0.00
   18   18   14      4.53      0.00
  -17   19   14     -1.89      0.00
  -15   19   14      4.72      0.00
  -13   19   14      8.84      0.00
  -11   19   14     -0.18      0.00
   -9   19   14      4.24      0.00
   -7   19   14     -0.71      0.00
   -5   19   14      1.92      0.00
   -3   19   14      0.17      0.00
   -1   19   14     -3.84      0.00
    1   19   14     -4.54      0.00
    3   19   14      0.49      0.00
    5   19   14     -4.01      0.00
    7   19   14     -4.07      0.00
    9   19   14     -6.17      0.00
   11   19   14      4.22      0.00
   13   19   14     -2.16      0.00
   15   19   14     -2.00      0.00
   17   19   14     -0.67      0.00
  -16   20   14     -4.52      0.00
  -14   20   14     -3.52      0.00
  -12   20   14     -4.84      0.00
  -10   20   14     -6.25      0.00
   -8   20   14     -1.70      0.00
   -6   20   14      1.56      0.00
   -4   20   14     -1.29      0.00
   -2   20   14      3.37      0.00
    0   20   14     -4.77      0.00
    2   20   14      2.83      0.00
    4   20   14      0.62      0.00
    6   20   14      0.90      0.00
    8   20   14     -4.25      0.00
   10   20   14     -1.44      0.00
   12   20   14      0.62      0.00
   14   20   14     -1.05      0.00
   16   20   14     -1.62      0.00
  -15   21   14      1.25      0.00
  -13   21   14      0.00      0.00
  -11   21   14     -0.98      0.00
   -9   21   14     -0.20      0.00
   -7   21   14     -4.70      0.00
   -5   21   14     -2.25      0.00
   -3   21   14     -1.65      0.00
   -1   21   14      3.88      0.00
    1   21   14     -7.01      0.00
    3   21   14     -4.59      0.00
    5   21   14      0.83      0.00
    7   21   14     -0.29      0.00
    9   21   14      0.28      0.00
   11   21   14      3.84      0.00
   13   21   14      2.67      0.00
   15   21   14     -0.61      0.00
  -12   22   14     -0.71      0.00
  -10   22   14     -2.01      0.00
   -8   22   14      0.00      0.00
   -6   22   14     -0.09      0.00
   -4   22   14      1.55      0.00
   -2   22   14      3.86      0.00
    0   22   14    -10.64      0.00
    2   22   14      4.18      0.00
    4   22   14      2.31      0.00
    6   22   14      2.00      0.00
    8   22   14     -3.26      0.00
   10   22   14     -3.74      0.00
   12   22   14     -1.91      0.00
  -11   23   14      2.73      0.00
   -9   23   14      1.06      0.00
   -7   23   14      1.54      0.00
   -5   23   14     -6.75      0.00
   -3   23   14     -2.83      0.00
   -1   23   14      0.53      0.00
    1   23   14     -0.36      0.00
    3   23   14      3.39      0.00
    5   23   14      6.17      0.00
    7   23   14     -5.03      0.00
    9   23   14     -3.50      0.00
   11   23   14      2.70      0.00
  -10   24   14      1.30      0.00
   -8   24   14     -0.67      0.00
   -6   24   14      0.15      0.00
   -4   24   14      1.20      0.00
   -2   24   14     -3.50      0.00
    0   24   14      9.43      0.00
    2   24   14     -1.44      0.00
    4   24   14     10.69      0.00
    6   24   14     -1.59      0.00
    8   24   14     -4.06      0.00
   10   24   14     -1.10      0.00
   -7   25   14      0.38      0.00
   -5   25   14     -0.59      0.00
   -3   25   14     -1.14      0.00
   -1   25   14     -1.32      0.00
    1   25   14      5.28      0.00
    3   25   14      3.40      0.00
    5   25   14     -2.09      0.00
    7   25   14     -8.27      0.00
    0   26   14     -2.33      0.00
    0    1   15     -0.41      0.00
   -1    2   15      3.49      0.00
    1    2   15     -3.12      0.00
   -2    3   15     -0.56      0.00
    0    3   15      6.84      0.00
    2    3   15     -2.39      0.00
   -3    4   15      1.93      0.00
   -1    4   15     -0.64      0.00
    1    4   15      1.30      0.00
    3    4   15      0.47      0.00
   -4    5   15      4.41      0.00
   -2    5   15      2.02      0.00
    0    5   15     -6.23      0.00
    2    5   15     -4.84      0.00
    4    5   15     -5.43      0.00
   -5    6   15      2.14      0.00
   -3    6   15     -1.49      0.00
   -1    6   15     -2.12      0.00
    1    6   15      1.79      0.00
    3    6   15      0.46      0.00
    5    6   15     -0.56      0.00
   -6    7   15     -1.00      0.00
   -4    7   15      1.50      0.00
   -2    7   15      1.27      0.00
    0    7   15      0.58      0.00
    2    7   15     -3.98      0.00
    4    7   15     -9.62      0.00
    6    7   15     -5.57      0.00
   -7    8   15     -0.34      0.00
   -5    8   15     -1.81      0.00
   -3    8   15     -1.71      0.00
   -1    8   15     -3.69      0.00
    1    8   15     -7.69      0.00
    3    8   15      0.11      0.00
    5    8   15      3.45      0.00
    7    8   15     -0.37      0.00
   -8    9   15     -0.30      0.00
   -6    9   15      5.67      0.00
   -4    9   15      0.66      0.00
   -2    9   15      2.85      0.00
    0    9   15     -0.50      0.00
    2    9   15      2.54      0.00
    4    9   15      0.84      0.00
    6    9   15     -1.30      0.00
    8    9   15     -4.21      0.00
   -9   10   15      2.32      0.00
   -7   10   15     -0.81      0.00
   -5   10   15      0.33      0.00
   -3   10   15     -0.52      0.00
   -1   10   15      3.84      0.00
    1   10   15      0.77      0.00
    3   10   15      2.58      0.00
    5   10   15      4.40      0.00
    7   10   15      2.01      0.00
    9   10   15     -6.79      0.00
  -10   11   15     -3.69      0.00
   -8   11   15      4.02      0.00
   -6   11   15     -5.44      0.00
   -4   11   15      2.76      0.00
   -2   11   15     -3.26      0.00
    0   11   15     -0.40      0.00
    2   11   15     -1.23      0.00
    4   11   15      0.33      0.00
    6   11   15      0.51      0.00
    8   11   15      2.79      0.00
   10   11   15      0.98      0.00
  -11   12   15     -4.50      0.00
   -9   12   15     -1.47      0.00
   -7   12   15      1.25      0.00
   -5   12   15     -8.91      0.00
   -3   12   15      3.68      0.00
   -1   12   15      2.33      0.00
    1   12   15     -4.01      0.00
    3   12   15     -0.44      0.00
    5   12   15     -4.66      0.00
    7   12   15     -2.27      0.00
    9   12   15      0.83      0.00
   11   12   15     -0.87      0.00
  -12   13   15     -0.34      0.00
  -10   13   15      2.69      0.00
   -8   13   15      3.80      0.00
   -6   13   15      1.95      0.00
   -4   13   15      1.19      0.00
   -2   13   15     -5.43      0.00
    0   13   15     -6.01      0.00
    2   13   15     -1.85      0.00
    4   13   15      1.22      0.00
    6   13   15      0.39      0.00
    8   13   15     -0.47      0.00
   10   13   15      5.96      0.00
   12   13   15      3.36      0.00
  -13   14   15     -7.22      0.00
  -11   14   15      0.26      0.00
   -9   14   15      5.11      0.00
   -7   14   15     -4.04      0.00
   -5   14   15     -3.97      0.00
   -3   14   15     -6.69      0.00
   -1   14   15     -1.58      0.00
    1   14   15      0.75      0.00
    3   14   15     -0.67      0.00
    5   14   15      1.44      0.00
    7   14   15     -1.06      0.00
    9   14   15     -1.41      0.00
   11   14   15     -0.36      0.00
   13   14   15     -2.14      0.00
  -14   15   15     -0.49      0.00
  -12   15   15     -3.48      0.00
  -10   15   15     -0.22      0.00
   -8   15   15      0.49      0.00
   -6   15   15     -0.92      0.00
   -4   15   15     -7.43      0.00
   -2   15   15     -1.57      0.00
    0   15   15     -0.75      0.00
    2   15   15      5.90      0.00
    4   15   15      1.14      0.00
    6   15   15      1.09      0.00
    8   15   15     -4.04      0.00
   10   15   15      4.81      0.00
   12   15   15      4.35      0.00
   14   15   15     -1.14      0.00
  -15   16   15      0.27      0.00
  -13   16   15      0.97      0.00
  -11   16   15     -5.39      0.00
   -9   16   15      5.10      0.00
   -7   16   15      3.26      0.00
   -5   16   15     -2.13      0.00
   -3   16   15     -3.11      0.00
   -1   16   15      3.04      0.00
    1   16   15      9.37      0.00
    3   16   15     -0.74      0.00
    5   16   15      8.17      0.00
    7   16   15      5.71      0.00
    9   16   15      1.42      0.00
   11   16   15     -1.83      0.00
   13   16   15     -2.41      0.00
   15   16   15     -1.44      0.00
  -16   17   15     -0.62      0.00
  -14   17   15     -2.49      0.00
  -12   17   15      1.95      0.00
  -10   17   15      2.59      0.00
   -8   17   15     -3.75      0.00
   -6   17   15      1.27      0.00
   -4   17   15      2.01      0.00
   -2   17   15      3.99      0.00
    0   17   15      0.28      0.00
    2   17   15      5.72      0.00
    4   17   15      4.51      0.00
    6   17   15      0.63      0.00
    8   17   15      2.70      0.00
   10   17   15     -0.80      0.00
   12   17   15      2.68      0.00
   14   17   15      1.12      0.00
   16   17   15     -2.70      0.00
  -15   18   15     -3.76      0.00
  -13   18   15     -8.98      0.00
  -11   18   15      5.33      0.00
   -9   18   15     -7.75      0.00
   -7   18   15     -6.62      0.00
   -5   18   15     -6.07      0.00
   -3   18   15      6.51      0.00
   -1   18   15      7.44      0.00
    1   18   15      3.36      0.00
    3   18   15      9.88      0.00
    5   18   15      0.08      0.00
    7   18   15      1.75      0.00
    9   18   15     -0.61      0.00
   11   18   15     -3.21      0.00
   13   18   15      5.21      0.00
   15   18   15     -2.36      0.00
  -14   19   15     -2.56      0.00
  -12   19   15     -0.56      0.00
  -10   19   15     -2.00      0.00
   -8   19   15     -1.24      0.00
   -6   19   15     -1.30      0.00
   -4   19   15      4.39      0.00
   -2   19   15     -3.43      0.00
    0   19   15      9.63      0.00
    2   19   15     -0.66      0.00
    4   19   15      5.49      0.00
    6   19   15      0.90      0.00
    8   19   15     10.32      0.00
   10   19   15      2.71      0.00
   12   19   15      0.48      0.00
   14   19   15     -0.99      0.00
  -13   20   15      7.36      0.00
  -11   20   15      3.70      0.00
   -9   20   15      6.19      0.00
   -7   20   15      1.52      0.00
   -5   20   15     -3.62      0.00
   -3   20   15     -7.88      0.00
   -1   20   15      3.73      0.00
    1   20   15     -1.79      0.00
    3   20   15     -3.26      0.00
    5   20   15     -4.74      0.00
    7   20   15     -0.13      0.00
    9   20   15     -1.97      0.00
   11   20   15      1.45      0.00
   13   20   15      1.10      0.00
  -12   21   15     -3.58      0.00
  -10   21   15     -1.24      0.00
   -8   21   15      0.65      0.00
   -6   21   15      2.30      0.00
   -4   21   15     -0.69      0.00
   -2   21   15     -0.75      0.00
    0   21   15      8.39      0.00
    2   21   15      4.07      0.00
    4   21   15     -5.66      0.00
    6   21   15      7.62      0.00
    8   21   15     -0.02      0.00
   10   21   15     -2.31      0.00
   12   21   15     -1.46      0.00
   -9   22   15      0.95      0.00
   -7   22   15     -1.14      0.00
   -5   22   15     -2.05      0.00
   -3   22   15     -1.70      0.00
   -1   22   15     -3.86      0.00
    1   22   15      7.55      0.00
    3   22   15     -9.98      0.00
    5   22   15     -4.71      0.00
    7   22   15      5.65      0.00
    9   22   15     -0.89      0.00
   -8   23   15     -3.70      0.00
   -6   23   15      1.66      0.00
   -4   23   15     -1.40      0.00
   -2   23   15      3.17      0.00
    0   23   15    -13.40      0.00
    2   23   15      0.28      0.00
    4   23   15     -2.78      0.00
    6   23   15      4.06      0.00
    8   23   15      5.70      0.00
   -5   24   15      2.22      0.00
   -3   24   15     -6.43      0.00
   -1   24   15     -2.09      0.00
    1   24   15     -3.71      0.00
    3   24   15     -7.39      0.00
    5   24   15      5.24      0.00
    0    0   16      6.05      0.00
    1    1   16      7.31      0.00
    0    2   16     -3.95      0.00
    2    2   16      2.37      0.00
   -1    3   16      0.37      0.00
    1    3   16     -4.98      0.00
    3    3   16      4.40      0.00
   -2    4   16      0.33      0.00
    0    4   16      5.15      0.00
    2    4   16      2.36      0.00
    4    4   16     -1.58      0.00
   -3    5   16     -0.40      0.00
   -1    5   16      1.32      0.00
    1    5   16      2.02      0.00
    3    5   16      2.93      0.00
    5    5   16      4.43      0.00
   -4    6   16      3.91      0.00
   -2    6   16      2.68      0.00
    0    6   16      2.45      0.00
    2    6   16      1.52      0.00
    4    6   16     -0.57      0.00
    6    6   16     -4.41      0.00
   -5    7   16      3.09      0.00
   -3    7   16     -3.80      0.00
   -1    7   16     -2.83      0.00
    1    7   16      3.41      0.00
    3    7   16      5.64      0.00
    5    7   16      5.58      0.00
    7    7   16      1.72      0.00
   -6    8   16     -1.23      0.00
   -4    8   16      1.50      0.00
   -2    8   16     -0.78      0.00
    0    8   16      3.89      0.00
    2    8   16     -2.24      0.00
    4    8   16     -4.41      0.00
    6    8   16     -4.74      0.00
    8    8   16      0.74      0.00
   -7    9   16     -0.50      0.00
   -5    9   16     -6.19      0.00
   -3    9   16     -2.06      0.00
   -1    9   16     -2.17      0.00
    1    9   16     -3.91      0.00
    3    9   16     -8.19      0.00
    5    9   16      0.30      0.00
    7    9   16      4.78      0.00
    9    9   16      5.12      0.00
   -8   10   16     -2.79      0.00
   -6   10   16      4.92      0.00
   -4   10   16     -3.93      0.00
   -2   10   16      2.38      0.00
    0   10   16     -4.98      0.00
    2   10   16     -0.45      0.00
    4   10   16      1.52      0.00
    6   10   16      1.75      0.00
    8   10   16      0.41      0.00
   10   10   16      3.42      0.00
   -9   11   16     -1.21      0.00
   -7   11   16      0.13      0.00
   -5   11   16      4.84      0.00
   -3   11   16     -3.33      0.00
   -1   11   16      5.72      0.00
    1   11   16      7.35      0.00
    3   11   16     -0.96      0.00
    5   11   16      0.97      0.00
    7   11   16      1.21      0.00
    9   11   16      0.27      0.00
   11   11   16     -3.48      0.00
  -10   12   16     -0.69      0.00
   -8   12   16      1.50      0.00
   -6   12   16     -1.27      0.00
   -4   12   16      3.54      0.00
   -2   12   16      0.77      0.00
    0   12   16      0.01      0.00
    2   12   16     -0.87      0.00
    4   12   16     -1.56      0.00
    6   12   16     -0.15      0.00
    8   12   16     -2.63      0.00
   10   12   16     -2.68      0.00
   12   12   16      3.00      0.00
  -11   13   16     -3.79      0.00
   -9   13   16     -2.10      0.00
   -7   13   16      3.60      0.00
   -5   13   16     -2.25      0.00
   -3   13   16      4.23      0.00
   -1   13   16      5.80      0.00
    1   13   16     -1.58      0.00
    3   13   16      3.13      0.00
    5   13   16     -3.18      0.00
    7   13   16      2.08      0.00
    9   13   16     -1.68      0.00
   11   13   16     -0.87      0.00
   13   13   16     -4.74      0.00
  -12   14   16      4.40      0.00
  -10   14   16     -5.29      0.00
   -8   14   16      1.53      0.00
   -6   14   16      9.38      0.00
   -4   14   16     18.33      0.00
   -2   14   16      0.82      0.00
    0   14   16     -4.21      0.00
    2   14   16     -0.17      0.00
    4   14   16     -4.62      0.00
    6   14   16     -1.26      0.00
    8   14   16      0.57      0.00
   10   14   16     -2.33      0.00
   12   14   16     -1.87      0.00
   14   14   16      4.58      0.00
  -13   15   16     -1.83      0.00
  -11   15   16      1.38      0.00
   -9   15   16      1.33      0.00
   -7   15   16     -0.28      0.00
   -5   15   16      9.31      0.00
   -3   15   16     -5.08      0.00
   -1   15   16     -1.56      0.00
    1   15   16     -2.64      0.00
    3   15   16      0.33      0.00
    5   15   16      0.68      0.00
    7   15   16      1.39      0.00
    9   15   16      0.79      0.00
   11   15   16     -4.44      0.00
   13   15   16     -1.11      0.00
   15   15   16     -2.32      0.00
  -14   16   16      4.75      0.00
  -12   16   16     -2.94      0.00
  -10   16   16      7.17      0.00
   -8   16   16      0.86      0.00
   -6   16   16     -2.01      0.00
   -4   16   16     -3.31      0.00
   -2   16   16     -1.43      0.00
    0   16   16     -5.69      0.00
    2   16   16    -10.56      0.00
    4   16   16      1.70      0.00
    6   16   16     -2.41      0.00
    8   16   16     -5.01      0.00
   10   16   16      2.97      0.00
   12   16   16      1.58      0.00
   14   16   16      0.96      0.00
   16   16   16      3.25      0.00
  -15   17   16      3.07      0.00
  -13   17   16      4.75      0.00
  -11   17   16     -6.31      0.00
   -9   17   16      5.06      0.00
   -7   17   16      7.24      0.00
   -5   17   16     -3.79      0.00
   -3   17   16      2.15      0.00
   -1   17   16     -3.01      0.00
    1   17   16      5.68      0.00
    3   17   16     -6.35      0.00
    5   17   16      6.39      0.00
    7   17   16     -2.34      0.00
    9   17   16      2.92      0.00
   11   17   16      0.98      0.00
   13   17   16     -2.95      0.00
   15   17   16      1.73      0.00
  -14   18   16      0.77      0.00
  -12   18   16      2.04      0.00
  -10   18   16      1.32      0.00
   -8   18   16      2.59      0.00
   -6   18   16      6.28      0.00
   -4   18   16     -3.29      0.00
   -2   18   16     -1.37      0.00
    0   18   16     -7.53      0.00
    2   18   16     -7.45      0.00
    4   18   16     -7.29      0.00
    6   18   16     -0.89      0.00
    8   18   16     -1.53      0.00
   10   18   16     -0.87      0.00
   12   18   16     -0.73      0.00
   14   18   16      0.28      0.00
  -11   19   16      3.82      0.00
   -9   19   16     -2.72      0.00
   -7   19   16      3.59      0.00
   -5   19   16     -1.11      0.00
   -3   19   16     -2.04      0.00
   -1   19   16     -5.03      0.00
    1   19   16     -2.65      0.00
    3   19   16      6.00      0.00
    5   19   16     -4.03      0.00
    7   19   16     -0.73      0.00
    9   19   16     -2.40      0.00
   11   19   16     -3.97      0.00
  -10   20   16     -1.45      0.00
   -8   20   16     -0.97      0.00
   -6   20   16      5.10      0.00
   -4   20   16     14.74      0.00
   -2   20   16     -1.36      0.00
    0   20   16     -5.50      0.00
    2   20   16     10.62      0.00
    4   20   16     12.16      0.00
    6   20   16     -4.78      0.00
    8   20   16      8.28      0.00
   10   20   16      3.60      0.00
   -9   21   16      2.73      0.00
   -7   21   16     -0.25      0.00
   -5   21   16      4.67      0.00
   -3   21   16      3.11      0.00
   -1   21   16      3.07      0.00
    1   21   16    -10.90      0.00
    3   21   16      8.09      0.00
    5   21   16     -3.05      0.00
    7   21   16     -4.88      0.00
    9   21   16      2.22      0.00
   -6   22   16     -1.79      0.00
   -4   22   16      3.43      0.00
   -2   22   16      3.37      0.00
    0   22   16      3.37      0.00
    2   22   16      3.95      0.00
    4   22   16     -2.06      0.00
    6   22   16      2.76      0.00
    0    1   17      6.75      0.00
   -1    2   17     -8.08      0.00
    1    2   17      0.71      0.00
   -2    3   17      3.40      0.00
    0    3   17     -0.63      0.00
    2    3   17     -0.72      0.00
   -3    4   17     -1.60      0.00
   -1    4   17     -4.28      0.00
    1    4   17     -6.05      0.00
    3    4   17     -1.87      0.00
   -4    5   17     -3.16      0.00
   -2    5   17      1.26      0.00
    0    5   17     -2.47      0.00
    2    5   17      2.94      0.00
    4    5   17      1.73      0.00
   -5    6   17     -0.96      0.00
   -3    6   17      0.24      0.00
   -1    6   17     -2.94      0.00
    1    6   17     -4.12      0.00
    3    6   17      0.71      0.00
    5    6   17      4.32      0.00
   -6    7   17     -4.20      0.00
   -4    7   17      3.72      0.00
   -2    7   17      5.56      0.00
    0    7   17     -0.40      0.00
    2    7   17      0.26      0.00
    4    7   17     -1.99      0.00
    6    7   17     -1.91      0.00
   -7    8   17      0.58      0.00
   -5    8   17      8.34      0.00
   -3    8   17     -0.31      0.00
   -1    8   17      0.38      0.00
    1    8   17      3.00      0.00
    3    8   17      4.14      0.00
    5    8   17      2.12      0.00
    7    8   17      5.40      0.00
   -8    9   17      1.55      0.00
   -6    9   17     -1.31      0.00
   -4    9   17      2.94      0.00
   -2    9   17     -2.68      0.00
    0    9   17      4.89      0.00
    2    9   17      4.87      0.00
    4    9   17      0.41      0.00
    6    9   17     -5.28      0.00
    8    9   17     -1.99      0.00
   -9   10   17      4.08      0.00
   -7   10   17      1.25      0.00
   -5   10   17     -4.29      0.00
   -3   10   17     -4.07      0.00
   -1   10   17     -3.47      0.00
    1   10   17     -1.15      0.00
    3   10   17     -1.01      0.00
    5   10   17     -5.91      0.00
    7   10   17     -4.06      0.00
    9   10   17     -2.33      0.00
  -10   11   17      0.25      0.00
   -8   11   17      0.00      0.00
   -6   11   17      2.06      0.00
   -4   11   17     -3.53      0.00
   -2   11   17      3.35      0.00
    0   11   17     -5.72      0.00
    2   11   17     -6.03      0.00
    4   11   17      4.04      0.00
    6   11   17      0.55      0.00
    8   11   17     -1.35      0.00
   10   11   17     -0.61      0.00
  -11   12   17      7.33      0.00
   -9   12   17     -1.75      0.00
   -7   12   17     -0.03      0.00
   -5   12   17      1.34      0.00
   -3   12   17      0.00      0.00
   -1   12   17      0.30      0.00
    1   12   17     10.12      0.00
    3   12   17      1.98      0.00
    5   12   17      1.83      0.00
    7   12   17     -1.24      0.00
    9   12   17      3.25      0.00
   11   12   17     -4.53      0.00
  -12   13   17      2.56      0.00
  -10   13   17      0.67      0.00
   -8   13   17     -1.16      0.00
   -6   13   17     -8.59      0.00
   -4   13   17     -2.90      0.00
   -2   13   17     -0.42      0.00
    0   13   17      2.70      0.00
    2   13   17     -0.89      0.00
    4   13   17      1.36      0.00
    6   13   17      0.72      0.00
    8   13   17     -0.58      0.00
   10   13   17      1.16      0.00
   12   13   17      1.05      0.00
  -13   14   17      0.88      0.00
  -11   14   17     -2.98      0.00
   -9   14   17      0.99      0.00
   -7   14   17     -3.60      0.00
   -5   14   17    -12.88      0.00
   -3   14   17     -2.42      0.00
   -1   14   17     -0.57      0.00
    1   14   17     -0.95      0.00
    3   14   17     -0.86      0.00
    5   14   17      0.92      0.00
    7   14   17      1.12      0.00
    9   14   17     -0.88      0.00
   11   14   17      5.16      0.00
   13   14   17     -2.26      0.00
  -14   15   17     -1.34      0.00
  -12   15   17      3.04      0.00
  -10   15   17     -4.54      0.00
   -8   15   17     -3.61      0.00
   -6   15   17     -1.56      0.00
   -4   15   17      7.57      0.00
   -2   15   17     10.16      0.00
    0   15   17     -0.90      0.00
    2   15   17      7.78      0.00
    4   15   17     -8.61      0.00
    6   15   17     -0.59      0.00
    8   15   17      0.18      0.00
   10   15   17     -2.57      0.00
   12   15   17     -0.90      0.00
   14   15   17      2.01      0.00
  -13   16   17     -1.88      0.00
  -11   16   17     -0.57      0.00
   -9   16   17     -4.94      0.00
   -7   16   17     -4.61      0.00
   -5   16   17     11.91      0.00
   -3   16   17     -9.43      0.00
   -1   16   17      5.17      0.00
    1   16   17      5.39      0.00
    3   16   17      5.12      0.00
    5   16   17     -0.91      0.00
    7   16   17      6.81      0.00
    9   16   17      0.58      0.00
   11   16   17     -4.21      0.00
   13   16   17      0.53      0.00
  -12   17   17     -2.64      0.00
  -10   17   17      4.40      0.00
   -8   17   17     -2.99      0.00
   -6   17   17     -0.99      0.00
   -4   17   17     -2.63      0.00
   -2   17   17     -6.22      0.00
    0   17   17      2.29      0.00
    2   17   17     -6.22      0.00
    4   17   17     -1.77      0.00
    6   17   17     -5.49      0.00
    8   17   17     -5.15      0.00
   10   17   17      1.60      0.00
   12   17   17      0.28      0.00
   -9   18   17      0.05      0.00
   -7   18   17     -2.98      0.00
   -5   18   17     -2.51      0.00
   -3   18   17     12.78      0.00
   -1   18   17      3.79      0.00
    1   18   17      4.48      0.00
    3   18   17      3.58      0.00
    5   18   17     10.77      0.00
    7   18   17     -4.40      0.00
    9   18   17      1.59      0.00
   -8   19   17     -3.84      0.00
   -6   19   17     -7.04      0.00
   -4   19   17     -4.59      0.00
   -2   19   17      9.98      0.00
    0   19   17      5.06      0.00
    2   19   17    -13.04      0.00
    4   19   17     -2.03      0.00
    6   19   17      0.26      0.00
    8   19   17     -3.56      0.00
   -5   20   17    -12.53      0.00
   -3   20   17     -8.40      0.00
   -1   20   17      5.52      0.00
    1   20   17     -2.65      0.00
    3   20   17     -8.75      0.00
    5   20   17     -1.41      0.00
    1    1   18      2.90      0.00
    0    2   18     11.50      0.00
    2    2   18     -1.48      0.00
   -1    3   18     -0.07      0.00
    1    3   18     -4.09      0.00
    3    3   18     -0.33      0.00
   -2    4   18     -0.85      0.00
    0    4   18      5.26      0.00
    2    4   18     -0.06      0.00
    4    4   18      0.26      0.00
   -3    5   18      3.46      0.00
   -1    5   18      1.96      0.00
    1    5   18     -0.41      0.00
    3    5   18    -11.30      0.00
    5    5   18     -3.94      0.00
   -4    6   18     -3.67      0.00
   -2    6   18      4.09      0.00
    0    6   18      4.57      0.00
    2    6   18      0.77      0.00
    4    6   18     -0.18      0.00
    6    6   18     -2.14      0.00
   -5    7   18     -2.87      0.00
   -3    7   18     -2.19      0.00
   -1    7   18     -3.42      0.00
    1    7   18     -1.11      0.00
    3    7   18      2.41      0.00
    5    7   18      2.36      0.00
    7    7   18     -1.92      0.00
   -6    8   18     -0.66      0.00
   -4    8   18      1.06      0.00
   -2    8   18      3.76      0.00
    0    8   18     -1.18      0.00
    2    8   18     -1.59      0.00
    4    8   18     -0.04      0.00
    6    8   18     -4.24      0.00
    8    8   18     -4.45      0.00
   -7    9   18     -3.56      0.00
   -5    9   18      7.79      0.00
   -3    9   18      4.38      0.00
   -1    9   18     -0.25      0.00
    1    9   18      0.95      0.00
    3    9   18     -0.85      0.00
    5    9   18      4.33      0.00
    7    9   18      7.01      0.00
    9    9   18     -3.03      0.00
   -8   10   18     -0.63      0.00
   -6   10   18      0.53      0.00
   -4   10   18      4.30      0.00
   -2   10   18      2.32      0.00
    0   10   18      1.20      0.00
    2   10   18      3.46      0.00
    4   10   18      1.84      0.00
    6   10   18      5.85      0.00
    8   10   18      3.28      0.00
   10   10   18      5.83      0.00
   -9   11   18      3.53      0.00
   -7   11   18     -0.14      0.00
   -5   11   18      0.36      0.00
   -3   11   18     -3.96      0.00
   -1   11   18     -1.58      0.00
    1   11   18     -0.32      0.00
    3   11   18      2.79      0.00
    5   11   18     -2.77      0.00
    7   11   18      1.36      0.00
    9   11   18     -0.02      0.00
   11   11   18      0.13      0.00
  -10   12   18     -2.59      0.00
   -8   12   18     -2.61      0.00
   -6   12   18      1.69      0.00
   -4   12   18     -5.19      0.00
   -2   12   18      3.44      0.00
    0   12   18     -4.15      0.00
    2   12   18     -5.31      0.00
    4   12   18      1.21      0.00
    6   12   18      0.45      0.00
    8   12   18      1.17      0.00
   10   12   18     -1.21      0.00
   12   12   18      7.46      0.00
  -11   13   18      3.78      0.00
   -9   13   18      1.12      0.00
   -7   13   18      3.41      0.00
   -5   13   18      1.39      0.00
   -3   13   18      2.01      0.00
   -1   13   18     -1.83      0.00
    1   13   18     -1.06      0.00
    3   13   18      3.57      0.00
    5   13   18     -0.90      0.00
    7   13   18     -1.24      0.00
    9   13   18      1.39      0.00
   11   13   18     -1.26      0.00
   13   13   18     -2.64      0.00
  -12   14   18      1.74      0.00
  -10   14   18     -1.15      0.00
   -8   14   18      6.73      0.00
   -6   14   18     -1.86      0.00
   -4   14   18      2.28      0.00
   -2   14   18     -2.95      0.00
    0   14   18      5.60      0.00
    2   14   18     -1.25      0.00
    4   14   18      4.81      0.00
    6   14   18     -1.45      0.00
    8   14   18      1.74      0.00
   10   14   18      3.96      0.00
   12   14   18     -0.31      0.00
  -11   15   18     -2.38      0.00
   -9   15   18      3.19      0.00
   -7   15   18      1.54      0.00
   -5   15   18     -6.59      0.00
   -3   15   18     -2.17      0.00
   -1   15   18     -9.35      0.00
    1   15   18     -4.48      0.00
    3   15   18     -4.40      0.00
    5   15   18      0.70      0.00
    7   15   18     -0.92      0.00
    9   15   18     -0.52      0.00
   11   15   18      2.63      0.00
   -8   16   18      1.27      0.00
   -6   16   18     -3.81      0.00
   -4   16   18      0.40      0.00
   -2   16   18      7.68      0.00
    0   16   18     -5.29      0.00
    2   16   18      3.75      0.00
    4   16   18     -3.33      0.00
    6   16   18     -1.70      0.00
    8   16   18     -2.82      0.00
   -7   17   18     -1.25      0.00
   -5   17   18      5.10      0.00
   -3   17   18     -6.68      0.00
   -1   17   18      1.28      0.00
    1   17   18      5.01      0.00
    3   17   18     -0.18      0.00
    5   17   18      3.51      0.00
    7   17   18     11.31      0.00
   -4   18   18     -6.75      0.00
   -2   18   18    -14.02      0.00
    0   18   18      0.28      0.00
    2   18   18      1.40      0.00
    4   18   18     -7.24      0.00
    0    1   19     -5.82      0.00
   -1    2   19     -5.59      0.00
    1    2   19      4.22      0.00
   -2    3   19      1.95      0.00
    0    3   19      4.81      0.00
    2    3   19      7.63      0.00
   -3    4   19     -1.27      0.00
   -1    4   19      2.12      0.00
    1    4   19     -2.41      0.00
    3    4   19      3.77      0.00
   -4    5   19     -1.13      0.00
   -2    5   19     -6.84      0.00
    0    5   19     -2.26      0.00
    2    5   19      6.13      0.00
    4    5   19      7.29      0.00
   -5    6   19     -4.41      0.00
   -3    6   19     -2.21      0.00
   -1    6   19     -4.13      0.00
    1    6   19      0.40      0.00
    3    6   19     -3.24      0.00
    5    6   19     -4.27      0.00
   -6    7   19     -4.55      0.00
   -4    7   19     -4.53      0.00
   -2    7   19      0.15      0.00
    0    7   19      1.07      0.00
    2    7   19     -3.07      0.00
    4    7   19     -0.66      0.00
    6    7   19     -0.50      0.00
   -7    8   19     -1.53      0.00
   -5    8   19     -6.79      0.00
   -3    8   19     -2.58      0.00
   -1    8   19     -2.15      0.00
    1    8   19     -6.27      0.00
    3    8   19     -1.30      0.00
    5    8   19      3.07      0.00
    7    8   19      4.64      0.00
   -8    9   19      3.29      0.00
   -6    9   19      0.72      0.00
   -4    9   19     -2.95      0.00
   -2    9   19      1.87      0.00
    0    9   19      6.11      0.00
    2    9   19     -0.31      0.00
    4    9   19      0.54      0.00
    6    9   19     -7.29      0.00
    8    9   19     -4.50      0.00
   -9   10   19      0.88      0.00
   -7   10   19     -6.11      0.00
   -5   10   19     -2.30      0.00
   -3   10   19     -3.81      0.00
   -1   10   19     -2.93      0.00
    1   10   19      2.06      0.00
    3   10   19     -2.93      0.00
    5   10   19     -1.54      0.00
    7   10   19     -0.25      0.00
    9   10   19     -0.62      0.00
  -10   11   19     -4.36      0.00
   -8   11   19      0.57      0.00
   -6   11   19     -0.11      0.00
   -4   11   19     -1.05      0.00
   -2   11   19     -1.53      0.00
    0   11   19     -1.16      0.00
    2   11   19     -5.58      0.00
    4   11   19     -3.54      0.00
    6   11   19      1.76      0.00
    8   11   19     -3.79      0.00
   10   11   19      2.60      0.00
   -9   12   19      2.65      0.00
   -7   12   19      3.19      0.00
   -5   12   19      3.55      0.00
   -3   12   19     -0.96      0.00
   -1   12   19      0.94      0.00
    1   12   19      3.20      0.00
    3   12   19     -1.44      0.00
    5   12   19     -1.49      0.00
    7   12   19      0.08      0.00
    9   12   19     -1.24      0.00
   -8   13   19     -5.22      0.00
   -6   13   19      5.08      0.00
   -4   13   19     -3.69      0.00
   -2   13   19      2.41      0.00
    0   13   19      2.70      0.00
    2   13   19      1.58      0.00
    4   13   19      0.43      0.00
    6   13   19      0.94      0.00
    8   13   19     -0.62      0.00
   -7   14   19     -0.77      0.00
   -5   14   19      0.14      0.00
   -3   14   19      1.80      0.00
   -1   14   19     -0.37      0.00
    1   14   19     -1.94      0.00
    3   14   19      1.44      0.00
    5   14   19     -1.26      0.00
    7   14   19      0.13      0.00
   -4   15   19      4.08      0.00
   -2   15   19      0.46      0.00
    0   15   19      3.78      0.00
    2   15   19      4.27      0.00
    4   15   19      5.16      0.00
    0    0   20      2.05      0.00
    1    1   20     -4.71      0.00
    0    2   20     -2.91      0.00
    2    2   20     -6.79      0.00
   -1    3   20     -4.61      0.00
    1    3   20     -5.11      0.00
    3    3   20     -2.21      0.00
   -2    4   20     -0.49      0.00
    0    4   20     -0.55      0.00
    2    4   20      0.49      0.00
    4    4   20      0.14      0.00
   -3    5   20      2.11      0.00
   -1    5   20      0.80      0.00
    1    5   20     -3.45      0.00
    3    5   20     -5.98      0.00
    5    5   20     -3.20      0.00
   -4    6   20      5.37      0.00
   -2    6   20      4.50      0.00
    0    6   20      1.60      0.00
    2    6   20      2.12      0.00
    4    6   20      0.80      0.00
    6    6   20      9.93      0.00
   -5    7   20      4.57      0.00
   -3    7   20     -0.15      0.00
   -1    7   20     -1.97      0.00
    1    7   20      5.23      0.00
    3    7   20      2.47      0.00
    5    7   20     -1.38      0.00
    7    7   20     -4.70      0.00
   -6    8   20     -1.05      0.00
   -4    8   20     -0.06      0.00
   -2    8   20     -3.83      0.00
    0    8   20     -0.82      0.00
    2    8   20      4.65      0.00
    4    8   20     -0.65      0.00
    6    8   20     -3.02      0.00
    8    8   20      0.74      0.00
   -7    9   20      3.44      0.00
   -5    9   20      0.68      0.00
   -3    9   20      2.38      0.00
   -1    9   20     -4.70      0.00
    1    9   20     -8.33      0.00
    3    9   20     -5.43      0.00
    5    9   20     -2.80      0.00
    7    9   20      6.22      0.00
   -6   10   20      4.41      0.00
   -4   10   20      5.96      0.00
   -2   10   20      3.85      0.00
    0   10   20      4.15      0.00
    2   10   20      4.96      0.00
    4   10   20      5.11      0.00
    6   10   20     -0.60      0.00
   -5   11   20      1.60      0.00
   -3   11   20      0.83      0.00
   -1   11   20     -2.75      0.00
    1   11   20      3.74      0.00
    3   11   20      6.68      0.00
    5   11   20      0.16      0.00
   -2   12   20     -2.35      0.00
    0   12   20     -4.22      0.00
    2   12   20     -4.41      0.00
    0    1   21      2.58      0.00
   -1    2   21      5.13      0.00
    1    2   21      2.78      0.00
   -2    3   21      2.26      0.00
    0    3   21      2.83      0.00
    2    3   21      0.11      0.00
   -3    4   21     -0.02      0.00
   -1    4   21      3.19      0.00
    1    4   21     -1.79      0.00
    3    4   21      3.07      0.00
   -4    5   21      1.17      0.00
   -2    5   21     -0.24      0.00
    0    5   21      1.81      0.00
    2    5   21      4.49      0.00
    4    5   21      4.76      0.00
   -1    6   21     -1.58      0.00
    1    6   21     -4.73      0.00
    3   10   21     -6.80      0.00
    8   18    0     -2.04      0.00
    6   20    0      5.20      0.00
   14   20    0      3.55      0.00
    6   22    0     -5.20      0.00
    4   24    0     -6.16      0.00
    6   24    0     -2.57      0.00
    8   24    0     -1.13      0.00
   10   24    0      2.69      0.00
  -24   26    0     -1.65      0.00
    4   26    0      2.03      0.00
    6   26    0     -0.63      0.00
    8   26    0      1.52      0.00
   10   26    0     -2.10      0.00
   12   26    0     -4.14      0.00
   24   26    0     -0.63      0.00
   26   26    0      0.33      0.00
  -26   28    0     -1.04      0.00
  -24   28    0     -0.02      0.00
  -22   28    0     -0.97      0.00
    2   28    0     -6.52      0.00
    4   28    0      2.08      0.00
    6   28    0      0.67      0.00
    8   28    0     -1.03      0.00
   10   28    0      3.47      0.00
   12   28    0      1.94      0.00
   14   28    0      1.18      0.00
   16   28    0      0.82      0.00
   22   28    0      0.74      0.00
   24   28    0      0.52      0.00
   26   28    0      0.97      0.00
  -24   30    0      0.64      0.00
  -22   30    0     -0.91      0.00
  -20   30    0      0.34      0.00
  -18   30    0      1.09      0.00
    2   30    0      3.07      0.00
    4   30    0      1.12      0.00
    6   30    0     -1.38      0.00
    8   30    0     -0.46      0.00
   10   30    0     -0.94      0.00
   12   30    0      0.01      0.00
   14   30    0      0.67      0.00
   16   30    0      2.41      0.00
   18   30    0     -0.03      0.00
   20   30    0     -0.49      0.00
   22   30    0     -1.34      0.00
   24   30    0     -1.39      0.00
  -20   32    0      1.09      0.00
  -18   32    0      0.80      0.00
  -16   32    0     -0.42      0.00
  -14   32    0     -3.15      0.00
   -6   32    0     -0.50      0.00
   -4   32    0     -1.37      0.00
   -2   32    0     -0.14      0.00
    0   32    0      0.00      0.00
    2   32    0      3.08      0.00
    4   32    0     -0.92      0.00
    6   32    0      0.25      0.00
    8   32    0      1.78      0.00
   10   32    0      0.91      0.00
   12   32    0     -1.14      0.00
   14   32    0     -0.03      0.00
   16   32    0      1.37      0.00
   18   32    0     -0.72      0.00
   20   32    0      1.29      0.00
    7   18    1     -0.97      0.00
    9   18    1      1.25      0.00
  -10   19    1     -1.33      0.00
    7   22    1     -0.03      0.00
    6   23    1     -2.54      0.00
    8   23    1      0.18      0.00
    7   24    1      1.42      0.00
    9   24    1     -0.49      0.00
  -24   25    1     -0.70      0.00
    6   25    1     -0.47      0.00
    8   25    1     -0.38      0.00
   10   25    1     -0.70      0.00
   12   25    1     -1.88      0.00
   24   25    1      1.54      0.00
  -25   26    1      0.36      0.00
  -23   26    1      0.37      0.00
    5   26    1     -6.12      0.00
    7   26    1      1.13      0.00
    9   26    1     -0.85      0.00
   11   26    1      0.04      0.00
   13   26    1     -1.16      0.00
   23   26    1      1.53      0.00
   25   26    1      1.09      0.00
  -26   27    1      0.83      0.00
  -24   27    1     -0.16      0.00
  -22   27    1      1.45      0.00
    4   27    1     -0.50      0.00
    6   27    1     -0.93      0.00
    8   27    1      0.91      0.00
   10   27    1     -1.91      0.00
   12   27    1     -3.17      0.00
   14   27    1      3.26      0.00
   22   27    1     -0.97      0.00
   24   27    1      0.55      0.00
   26   27    1      0.47      0.00
  -25   28    1     -0.72      0.00
  -23   28    1      1.14      0.00
  -21   28    1     -0.22      0.00
    5   28    1      1.15      0.00
    7   28    1      1.47      0.00
    9   28    1     -0.16      0.00
   11   28    1      0.57      0.00
   13   28    1      0.05      0.00
   15   28    1     -1.37      0.00
   21   28    1      2.46      0.00
   23   28    1      1.01      0.00
   25   28    1     -0.49      0.00
  -24   29    1      0.65      0.00
  -22   29    1      1.19      0.00
  -20   29    1     -1.32      0.00
    4   29    1      1.37      0.00
    6   29    1      1.55      0.00
    8   29    1     -0.56      0.00
   10   29    1      1.84      0.00
   12   29    1     -0.04      0.00
   14   29    1      1.05      0.00
   16   29    1      1.28      0.00
   20   29    1      0.02      0.00
   22   29    1      1.03      0.00
   24   29    1      0.44      0.00
  -23   30    1      0.07      0.00
  -21   30    1      0.00      0.00
  -19   30    1     -0.17      0.00
  -17   30    1      1.14      0.00
    3   30    1      1.46      0.00
    5   30    1     -1.26      0.00
    7   30    1      0.27      0.00
    9   30    1     -0.66      0.00
   11   30    1     -0.34      0.00
   13   30    1      1.37      0.00
   15   30    1     -1.50      0.00
   17   30    1     -0.38      0.00
   19   30    1     -0.49      0.00
   21   30    1      0.85      0.00
   23   30    1     -0.11      0.00
  -22   31    1      0.27      0.00
  -20   31    1     -0.76      0.00
  -18   31    1      1.30      0.00
  -16   31    1      0.18      0.00
    0   31    1      0.20      0.00
    2   31    1     -1.48      0.00
    4   31    1      1.60      0.00
    6   31    1     -0.79      0.00
    8   31    1     -0.11      0.00
   10   31    1     -0.68      0.00
   12   31    1     -0.17      0.00
   14   31    1     -0.04      0.00
   16   31    1      0.29      0.00
   18   31    1      1.27      0.00
   20   31    1     -0.54      0.00
   22   31    1      0.63      0.00
  -21   32    1      0.47      0.00
  -19   32    1     -0.30      0.00
  -17   32    1     -0.91      0.00
  -15   32    1      1.00      0.00
  -13   32    1     -1.66      0.00
   -3   32    1      2.05      0.00
   -1   32    1      1.70      0.00
    1   32    1      2.26      0.00
    3   32    1      0.12      0.00
    5   32    1      0.46      0.00
    7   32    1     -0.78      0.00
    9   32    1      1.00      0.00
   11   32    1      0.94      0.00
   13   32    1      1.27      0.00
   15   32    1     -1.88      0.00
   17   32    1     -0.13      0.00
   19   32    1     -0.01      0.00
   21   32    1      0.46      0.00
  -18   33    1      0.03      0.00
  -16   33    1     -0.11      0.00
  -14   33    1     -1.27      0.00
  -12   33    1     -0.17      0.00
  -10   33    1     -0.40      0.00
   -6   33    1      1.74      0.00
   -4   33    1      0.06      0.00
   -2   33    1      1.84      0.00
    0   33    1     -0.21      0.00
    2   33    1      1.34      0.00
    4   33    1      1.43      0.00
    6   33    1     -1.87      0.00
    8   33    1      0.14      0.00
   10   33    1     -0.16      0.00
   12   33    1      0.37      0.00
   14   33    1     -0.43      0.00
   16   33    1      0.46      0.00
   18   33    1     -0.59      0.00
    8   18    2      2.15      0.00
   -9   19    2     -3.00      0.00
    7   23    2      2.34      0.00
    8   24    2      3.16      0.00
   10   24    2      0.95      0.00
    7   25    2     -0.25      0.00
    9   25    2      1.79      0.00
   11   25    2      3.94      0.00
   25   25    2     -0.71      0.00
  -24   26    2     -1.35      0.00
    6   26    2     -2.14      0.00
    8   26    2     -2.12      0.00
   10   26    2      0.29      0.00
   12   26    2      0.20      0.00
   24   26    2      0.21      0.00
   26   26    2     -0.57      0.00
  -25   27    2      0.53      0.00
  -23   27    2     -1.03      0.00
    7   27    2      0.58      0.00
    9   27    2     -0.16      0.00
   11   27    2      0.83      0.00
   13   27    2      0.98      0.00
   23   27    2     -1.28      0.00
   25   27    2     -0.94      0.00
   27   27    2     -0.53      0.00
  -26   28    2      0.17      0.00
  -24   28    2     -0.15      0.00
  -22   28    2     -0.26      0.00
  -20   28    2      1.16      0.00
    6   28    2      3.49      0.00
    8   28    2     -1.19      0.00
   10   28    2     -1.68      0.00
   12   28    2     -1.96      0.00
   14   28    2      1.90      0.00
   20   28    2      2.44      0.00
   22   28    2     -0.21      0.00
   24   28    2      0.39      0.00
   26   28    2     -0.13      0.00
  -25   29    2     -0.94      0.00
  -23   29    2     -0.82      0.00
  -21   29    2     -1.40      0.00
  -19   29    2      0.58      0.00
    5   29    2     -0.09      0.00
    7   29    2     -0.44      0.00
    9   29    2     -1.26      0.00
   11   29    2      1.70      0.00
   13   29    2     -1.77      0.00
   15   29    2      0.60      0.00
   19   29    2     -0.33      0.00
   21   29    2      0.84      0.00
   23   29    2      0.80      0.00
   25   29    2      0.34      0.00
  -24   30    2     -0.05      0.00
  -22   30    2     -0.01      0.00
  -20   30    2      0.24      0.00
  -18   30    2      0.06      0.00
    4   30    2     -2.22      0.00
    6   30    2      0.77      0.00
    8   30    2     -1.03      0.00
   10   30    2      0.55      0.00
   12   30    2     -2.35      0.00
   14   30    2     -0.51      0.00
   16   30    2     -2.06      0.00
   18   30    2      0.93      0.00
   20   30    2      1.02      0.00
   22   30    2     -0.11      0.00
   24   30    2      1.10      0.00
  -21   31    2     -0.50      0.00
  -19   31    2      0.85      0.00
  -17   31    2     -1.74      0.00
  -15   31    2      0.20      0.00
    1   31    2     -5.51      0.00
    3   31    2      0.75      0.00
    5   31    2     -2.30      0.00
    7   31    2     -1.34      0.00
    9   31    2     -3.78      0.00
   11   31    2     -0.63      0.00
   15   31    2     -0.89      0.00
   17   31    2     -1.16      0.00
   19   31    2     -0.24      0.00
   21   31    2      0.10      0.00
  -20   32    2      0.82      0.00
  -18   32    2      0.11      0.00
  -16   32    2     -0.80      0.00
  -14   32    2      1.16      0.00
   -2   32    2      0.09      0.00
    0   32    2      1.21      0.00
    2   32    2     -1.15      0.00
    4   32    2      0.34      0.00
    6   32    2      1.61      0.00
    8   32    2     -1.16      0.00
   10   32    2     -2.01      0.00
   12   32    2     -0.43      0.00
   14   32    2     -0.44      0.00
   16   32    2      0.23      0.00
   18   32    2     -0.46      0.00
   20   32    2     -1.42      0.00
  -19   33    2      1.46      0.00
  -17   33    2      0.25      0.00
  -15   33    2     -0.51      0.00
  -13   33    2      0.06      0.00
  -11   33    2      1.65      0.00
   -3   33    2      0.05      0.00
   -1   33    2      0.70      0.00
    1   33    2      1.26      0.00
    3   33    2     -0.99      0.00
    5   33    2     -0.47      0.00
    7   33    2      1.23      0.00
    9   33    2     -0.20      0.00
   11   33    2     -0.18      0.00
   13   33    2      1.97      0.00
   15   33    2     -2.24      0.00
   17   33    2     -0.48      0.00
   19   33    2     -0.17      0.00
  -11   18    3     -1.81      0.00
    9   24    3      0.40      0.00
  -24   25    3      2.33      0.00
    8   25    3      2.97      0.00
   10   25    3      0.43      0.00
   24   25    3     -0.61      0.00
  -25   26    3      0.49      0.00
  -23   26    3     -1.95      0.00
    9   26    3     -0.69      0.00
   11   26    3     -1.58      0.00
   23   26    3     -1.36      0.00
   25   26    3     -0.16      0.00
  -26   27    3     -0.57      0.00
  -24   27    3     -0.26      0.00
  -22   27    3      1.37      0.00
    8   27    3      1.70      0.00
   10   27    3     -4.81      0.00
   12   27    3     -0.92      0.00
   22   27    3      0.68      0.00
   24   27    3      0.96      0.00
   26   27    3      0.74      0.00
  -25   28    3      0.04      0.00
  -23   28    3      0.56      0.00
  -21   28    3      0.58      0.00
    7   28    3     -0.66      0.00
    9   28    3      2.33      0.00
   11   28    3     -2.07      0.00
   21   28    3     -2.92      0.00
   23   28    3     -0.55      0.00
   25   28    3     -1.14      0.00
  -24   29    3     -0.33      0.00
  -22   29    3      1.24      0.00
  -20   29    3      0.09      0.00
  -18   29    3     -2.13      0.00
    8   29    3      3.99      0.00
   10   29    3      2.58      0.00
   12   29    3      0.79      0.00
   14   29    3     -0.08      0.00
   16   29    3      1.46      0.00
   18   29    3     -1.89      0.00
   20   29    3      0.56      0.00
   22   29    3     -0.09      0.00
   24   29    3     -0.09      0.00
  -23   30    3      0.30      0.00
  -21   30    3     -0.63      0.00
  -19   30    3     -0.12      0.00
  -17   30    3     -1.84      0.00
    5   30    3      2.38      0.00
   13   30    3     -0.46      0.00
   15   30    3      4.26      0.00
   17   30    3     -0.11      0.00
   19   30    3     -1.89      0.00
   21   30    3      0.69      0.00
   23   30    3     -0.47      0.00
  -22   31    3      0.33      0.00
  -20   31    3     -1.01      0.00
  -18   31    3     -0.72      0.00
  -16   31    3      3.87      0.00
    2   31    3     -0.44      0.00
    4   31    3     -0.87      0.00
    6   31    3      1.08      0.00
   16   31    3     -0.55      0.00
   18   31    3      1.62      0.00
   20   31    3     -0.23      0.00
   22   31    3     -0.83      0.00
  -19   32    3     -0.23      0.00
  -17   32    3      0.12      0.00
  -15   32    3      0.11      0.00
  -13   32    3     -1.94      0.00
    1   32    3      0.60      0.00
    3   32    3      1.44      0.00
    5   32    3     -2.52      0.00
    7   32    3     -0.02      0.00
    9   32    3     -0.73      0.00
   13   32    3     -0.64      0.00
   15   32    3      0.15      0.00
   17   32    3     -1.05      0.00
   19   32    3      0.86      0.00
  -18   33    3     -0.63      0.00
  -16   33    3     -0.67      0.00
  -14   33    3     -1.05      0.00
  -12   33    3     -0.23      0.00
  -10   33    3      0.46      0.00
    0   33    3     -0.37      0.00
    2   33    3      3.04      0.00
    4   33    3      1.04      0.00
    6   33    3     -0.42      0.00
    8   33    3      0.44      0.00
   10   33    3      0.59      0.00
   12   33    3     -0.77      0.00
   14   33    3      0.23      0.00
   16   33    3      1.02      0.00
   18   33    3     -0.50      0.00
   10   24    4     -1.07      0.00
   24   24    4      3.58      0.00
  -23   25    4      0.36      0.00
    9   25    4      3.64      0.00
   11   25    4     -4.09      0.00
   23   25    4     -0.92      0.00
   25   25    4     -0.58      0.00
  -24   26    4     -0.33      0.00
  -22   26    4      1.84      0.00
   22   26    4     -1.69      0.00
   24   26    4      1.68      0.00
   26   26    4     -0.32      0.00
  -25   27    4      0.61      0.00
  -23   27    4     -0.78      0.00
  -21   27    4      1.96      0.00
    9   27    4      0.28      0.00
   21   27    4      0.80      0.00
   23   27    4     -1.99      0.00
   25   27    4      0.21      0.00
  -24   28    4      0.79      0.00
  -22   28    4     -0.74      0.00
  -20   28    4     -1.50      0.00
    8   28    4     -1.91      0.00
   10   28    4      0.21      0.00
   14   28    4      0.06      0.00
   20   28    4      0.81      0.00
   22   28    4      0.86      0.00
   24   28    4     -0.07      0.00
  -23   29    4     -0.21      0.00
  -21   29    4     -0.77      0.00
  -19   29    4      1.85      0.00
   11   29    4     -0.96      0.00
   13   29    4     -2.44      0.00
   15   29    4      1.39      0.00
   19   29    4     -0.95      0.00
   21   29    4     -1.63      0.00
   23   29    4      0.20      0.00
  -22   30    4      0.24      0.00
  -20   30    4      0.56      0.00
  -18   30    4      0.11      0.00
  -16   30    4      1.37      0.00
   16   30    4      0.21      0.00
   18   30    4     -0.16      0.00
   20   30    4      1.42      0.00
   22   30    4     -0.18      0.00
  -21   31    4      0.34      0.00
  -19   31    4      1.14      0.00
  -17   31    4     -0.05      0.00
  -15   31    4     -0.41      0.00
   15   31    4     -1.68      0.00
   17   31    4      0.69      0.00
   19   31    4     -0.54      0.00
   21   31    4      0.91      0.00
  -20   32    4      0.21      0.00
  -18   32    4     -1.01      0.00
  -16   32    4      0.44      0.00
  -14   32    4      2.37      0.00
  -12   32    4     -1.57      0.00
    4   32    4      2.41      0.00
    6   32    4     -1.35      0.00
   12   32    4     -2.41      0.00
   14   32    4      3.29      0.00
   16   32    4      1.69      0.00
   18   32    4      2.07      0.00
   20   32    4     -0.23      0.00
  -17   33    4      0.86      0.00
  -15   33    4     -0.28      0.00
  -13   33    4      0.09      0.00
  -11   33    4      1.91      0.00
   -9   33    4      2.19      0.00
    3   33    4      1.38      0.00
    5   33    4      0.66      0.00
    7   33    4      0.99      0.00
    9   33    4     -0.32      0.00
   11   33    4     -1.19      0.00
   13   33    4      0.44      0.00
   15   33    4     -1.69      0.00
   17   33    4     -0.20      0.00
  -12   17    5      1.19      0.00
   -9   18    5      0.07      0.00
  -24   25    5      0.05      0.00
   24   25    5     -0.48      0.00
  -25   26    5      1.27      0.00
  -23   26    5     -1.11      0.00
   23   26    5      2.24      0.00
   25   26    5     -1.38      0.00
  -26   27    5     -0.73      0.00
  -24   27    5     -0.35      0.00
  -22   27    5     -0.71      0.00
  -20   27    5      0.18      0.00
   20   27    5      1.91      0.00
   22   27    5     -0.72      0.00
   24   27    5      0.18      0.00
   26   27    5     -0.50      0.00
  -25   28    5     -0.38      0.00
  -23   28    5      0.46      0.00
  -21   28    5      2.02      0.00
  -19   28    5     -0.38      0.00
    9   28    5      0.15      0.00
   11   28    5     -4.58      0.00
   13   28    5      2.88      0.00
   19   28    5     -3.85      0.00
   21   28    5      0.78      0.00
   23   28    5     -0.62      0.00
   25   28    5     -0.06      0.00
  -24   29    5      1.41      0.00
  -22   29    5      0.69      0.00
  -20   29    5     -1.02      0.00
  -18   29    5     -0.61      0.00
   12   29    5     -3.45      0.00
   14   29    5     -1.39      0.00
   18   29    5      1.88      0.00
   20   29    5      1.33      0.00
   22   29    5      0.74      0.00
   24   29    5     -0.12      0.00
  -21   30    5     -1.19      0.00
  -19   30    5      0.58      0.00
  -17   30    5     -0.51      0.00
  -15   30    5     -1.53      0.00
   15   30    5      0.52      0.00
   17   30    5     -1.18      0.00
   19   30    5     -1.52      0.00
   21   30    5      0.55      0.00
  -20   31    5     -0.30      0.00
  -18   31    5      0.57      0.00
  -16   31    5      0.58      0.00
  -14   31    5     -1.71      0.00
   14   31    5      3.27      0.00
   16   31    5     -0.79      0.00
   18   31    5     -0.35      0.00
   20   31    5      0.48      0.00
  -19   32    5     -0.06      0.00
  -17   32    5      0.79      0.00
  -15   32    5      2.39      0.00
  -13   32    5     -1.07      0.00
  -11   32    5     -0.91      0.00
   11   32    5     -0.45      0.00
   13   32    5     -1.59      0.00
   15   32    5     -1.90      0.00
   17   32    5     -1.71      0.00
   19   32    5     -0.15      0.00
  -18   33    5     -0.18      0.00
  -16   33    5      0.17      0.00
  -14   33    5      1.68      0.00
  -12   33    5     -0.65      0.00
  -10   33    5      0.57      0.00
   -8   33    5     -1.01      0.00
   -6   33    5      4.32      0.00
    4   33    5      0.81      0.00
    6   33    5     -3.21      0.00
    8   33    5      0.06      0.00
   10   33    5      1.97      0.00
   12   33    5     -1.26      0.00
   14   33    5      0.65      0.00
   16   33    5      1.51      0.00
   18   33    5      0.21      0.00
  -13   15    6     -1.92      0.00
  -14   16    6      1.35      0.00
  -12   16    6      1.47      0.00
  -10   18    6      1.54      0.00
   24   24    6      0.89      0.00
  -23   25    6     -0.13      0.00
   23   25    6      2.00      0.00
   25   25    6      0.21      0.00
  -24   26    6     -0.76      0.00
  -22   26    6      2.88      0.00
   22   26    6     -2.04      0.00
   24   26    6      0.19      0.00
   26   26    6      0.14      0.00
  -25   27    6      1.04      0.00
  -23   27    6     -0.41      0.00
  -21   27    6     -0.84      0.00
   21   27    6     -0.44      0.00
   23   27    6      1.42      0.00
   25   27    6      0.29      0.00
  -24   28    6     -0.51      0.00
  -22   28    6     -1.32      0.00
  -20   28    6     -0.55      0.00
  -18   28    6     -0.29      0.00
   12   28    6     -0.42      0.00
   18   28    6      1.19      0.00
   20   28    6     -1.21      0.00
   22   28    6      0.49      0.00
   24   28    6     -0.12      0.00
  -23   29    6     -0.14      0.00
  -21   29    6      0.91      0.00
  -19   29    6      0.05      0.00
  -17   29    6     -0.14      0.00
   17   29    6      0.47      0.00
   19   29    6     -1.32      0.00
   21   29    6     -1.33      0.00
   23   29    6     -0.47      0.00
  -22   30    6      0.55      0.00
  -20   30    6     -0.29      0.00
  -18   30    6     -1.46      0.00
  -16   30    6     -1.17      0.00
  -14   30    6      0.03      0.00
   14   30    6     -0.69      0.00
   16   30    6      1.70      0.00
   18   30    6      0.21      0.00
   20   30    6      0.84      0.00
   22   30    6      0.25      0.00
  -19   31    6     -0.09      0.00
  -17   31    6     -0.20      0.00
  -15   31    6     -1.65      0.00
  -13   31    6      2.89      0.00
   13   31    6     -4.42      0.00
   15   31    6     -0.69      0.00
   17   31    6     -0.17      0.00
   19   31    6     -0.76      0.00
  -18   32    6     -0.14      0.00
  -16   32    6     -0.01      0.00
  -14   32    6     -0.69      0.00
  -12   32    6     -1.59      0.00
  -10   32    6     -2.15      0.00
   10   32    6      1.51      0.00
   12   32    6      0.80      0.00
   14   32    6      1.75      0.00
   16   32    6      0.74      0.00
   18   32    6     -0.02      0.00
  -17   33    6      0.70      0.00
  -15   33    6      0.48      0.00
  -13   33    6     -1.00      0.00
  -11   33    6      0.00      0.00
   -9   33    6      1.95      0.00
   -7   33    6     -2.97      0.00
   -5   33    6     -1.91      0.00
   -3   33    6      2.16      0.00
    3   33    6     -1.73      0.00
    5   33    6      2.99      0.00
    7   33    6      2.19      0.00
    9   33    6     -0.72      0.00
   11   33    6      0.61      0.00
   13   33    6     -0.89      0.00
   15   33    6     -0.88      0.00
   17   33    6     -0.71      0.00
  -13   14    7      2.16      0.00
  -23   24    7      2.21      0.00
   23   24    7     -2.38      0.00
  -24   25    7      0.88      0.00
  -22   25    7     -1.80      0.00
   22   25    7     -1.95      0.00
   24   25    7     -0.37      0.00
  -25   26    7     -1.16      0.00
  -23   26    7     -0.78      0.00
  -21   26    7      0.79      0.00
   21   26    7      2.41      0.00
   23   26    7      0.33      0.00
   25   26    7     -0.93      0.00
  -24   27    7     -0.80      0.00
  -22   27    7      1.39      0.00
  -20   27    7      0.90      0.00
   20   27    7     -0.45      0.00
   22   27    7     -1.23      0.00
   24   27    7      0.85      0.00
  -23   28    7      0.47      0.00
  -21   28    7      0.27      0.00
  -19   28    7      0.17      0.00
  -17   28    7     -0.38      0.00
   17   28    7     -1.06      0.00
   19   28    7      1.34      0.00
   21   28    7      0.63      0.00
   23   28    7     -0.05      0.00
  -22   29    7     -1.17      0.00
  -20   29    7     -0.46      0.00
  -18   29    7      1.06      0.00
  -16   29    7     -0.26      0.00
   16   29    7     -2.59      0.00
   18   29    7     -0.34      0.00
   20   29    7     -1.61      0.00
   22   29    7      0.02      0.00
  -21   30    7      0.24      0.00
  -19   30    7      0.25      0.00
  -17   30    7     -0.73      0.00
  -15   30    7      1.47      0.00
  -13   30    7      0.63      0.00
   13   30    7      2.45      0.00
   15   30    7      1.30      0.00
   17   30    7      1.30      0.00
   19   30    7     -0.27      0.00
   21   30    7     -0.62      0.00
  -20   31    7     -0.58      0.00
  -18   31    7     -0.68      0.00
  -16   31    7     -1.78      0.00
  -14   31    7     -0.32      0.00
  -12   31    7      1.55      0.00
  -10   31    7      1.84      0.00
   10   31    7     -0.60      0.00
   12   31    7      0.18      0.00
   14   31    7     -0.07      0.00
   16   31    7     -0.69      0.00
   18   31    7      0.31      0.00
   20   31    7     -0.33      0.00
  -17   32    7     -0.27      0.00
  -15   32    7      0.03      0.00
  -13   32    7      0.74      0.00
  -11   32    7      1.77      0.00
   -9   32    7     -1.90      0.00
   -7   32    7      3.12      0.00
    7   32    7     -1.21      0.00
    9   32    7      0.27      0.00
   11   32    7     -0.43      0.00
   13   32    7      2.12      0.00
   15   32    7      0.13      0.00
   17   32    7      0.12      0.00
  -16   33    7      0.04      0.00
  -14   33    7     -0.05      0.00
  -12   33    7     -1.18      0.00
  -10   33    7     -0.21      0.00
   -8   33    7      1.71      0.00
   -6   33    7     -3.30      0.00
   -4   33    7     -1.48      0.00
   -2   33    7     -2.50      0.00
    0   33    7      1.02      0.00
    2   33    7      0.61      0.00
    4   33    7     -0.61      0.00
    6   33    7      0.31      0.00
    8   33    7     -1.37      0.00
   10   33    7     -0.08      0.00
   12   33    7     -0.43      0.00
   14   33    7      0.05      0.00
   16   33    7      1.21      0.00
   -8   16    8     -0.74      0.00
   23   23    8      1.11      0.00
  -22   24    8     -1.66      0.00
   22   24    8      0.38      0.00
   24   24    8     -0.27      0.00
  -23   25    8      0.91      0.00
  -21   25    8     -0.01      0.00
   21   25    8     -3.28      0.00
   23   25    8      0.10      0.00
   25   25    8      0.36      0.00
  -24   26    8      1.20      0.00
  -22   26    8     -0.43      0.00
  -20   26    8      0.54      0.00
   20   26    8      2.54      0.00
   22   26    8      0.80      0.00
   24   26    8     -0.09      0.00
  -23   27    8     -0.87      0.00
  -21   27    8     -0.02      0.00
  -19   27    8     -2.03      0.00
   19   27    8     -1.81      0.00
   21   27    8     -0.48      0.00
   23   27    8     -0.05      0.00
  -22   28    8      0.37      0.00
  -20   28    8     -0.09      0.00
  -18   28    8      1.63      0.00
  -16   28    8     -1.19      0.00
   16   28    8      1.04      0.00
   18   28    8      2.56      0.00
   20   28    8      0.63      0.00
   22   28    8     -0.64      0.00
  -21   29    8      0.77      0.00
  -19   29    8      0.57      0.00
  -17   29    8     -1.05      0.00
  -15   29    8      2.83      0.00
   15   29    8      0.45      0.00
   17   29    8     -0.65      0.00
   19   29    8      0.00      0.00
   21   29    8      0.50      0.00
  -20   30    8     -0.11      0.00
  -18   30    8      1.12      0.00
  -16   30    8      1.49      0.00
  -14   30    8     -2.21      0.00
  -12   30    8     -0.86      0.00
   12   30    8      1.02      0.00
   14   30    8     -1.36      0.00
   16   30    8     -0.01      0.00
   18   30    8     -0.24      0.00
   20   30    8      0.30      0.00
  -19   31    8      0.40      0.00
  -17   31    8     -0.61      0.00
  -15   31    8     -0.12      0.00
  -13   31    8      0.91      0.00
  -11   31    8     -2.71      0.00
   -9   31    8     -0.50      0.00
    9   31    8      1.20      0.00
   11   31    8     -0.21      0.00
   13   31    8     -1.13      0.00
   15   31    8      0.96      0.00
   17   31    8      0.01      0.00
   19   31    8      0.00      0.00
  -16   32    8      0.38      0.00
  -14   32    8      0.01      0.00
  -12   32    8      0.38      0.00
  -10   32    8      0.47      0.00
   -8   32    8      0.44      0.00
   -6   32    8     -0.96      0.00
   -4   32    8     -3.20      0.00
   -2   32    8      1.79      0.00
    0   32    8      0.56      0.00
    2   32    8      4.03      0.00
    4   32    8     -0.14      0.00
    6   32    8      0.66      0.00
    8   32    8      0.47      0.00
   10   32    8      0.50      0.00
   12   32    8     -0.45      0.00
   14   32    8     -0.25      0.00
   16   32    8     -0.37      0.00
  -15   33    8      0.19      0.00
  -13   33    8      0.65      0.00
  -11   33    8      0.51      0.00
   -9   33    8     -2.00      0.00
   -7   33    8     -0.60      0.00
   -5   33    8      1.04      0.00
   -3   33    8      1.52      0.00
   -1   33    8     -0.67      0.00
    1   33    8     -0.61      0.00
    3   33    8     -0.55      0.00
    5   33    8     -0.38      0.00
    7   33    8     -0.50      0.00
    9   33    8     -0.21      0.00
   11   33    8     -0.68      0.00
   13   33    8      1.12      0.00
   15   33    8     -0.49      0.00
   -7   14    9     -2.58      0.00
  -10   15    9      3.31      0.00
  -22   23    9      0.14      0.00
   22   23    9     -1.23      0.00
  -23   24    9     -0.36      0.00
  -21   24    9     -0.58      0.00
   21   24    9      4.82      0.00
   23   24    9      0.38      0.00
  -24   25    9     -0.19      0.00
  -22   25    9     -1.26      0.00
  -20   25    9      1.57      0.00
   20   25    9      0.51      0.00
   22   25    9     -1.78      0.00
   24   25    9      0.17      0.00
  -23   26    9      0.52      0.00
  -21   26    9      0.48      0.00
  -19   26    9     -1.44      0.00
   19   26    9      1.35      0.00
   21   26    9      0.06      0.00
   23   26    9      0.20      0.00
  -22   27    9      0.00      0.00
  -20   27    9     -0.58      0.00
  -18   27    9      0.24      0.00
  -16   27    9     -1.05      0.00
   16   27    9     -1.98      0.00
   18   27    9     -1.71      0.00
   20   27    9     -0.47      0.00
   22   27    9      0.12      0.00
  -21   28    9     -0.63      0.00
  -19   28    9     -0.29      0.00
  -17   28    9      0.81      0.00
  -15   28    9      0.23      0.00
   15   28    9      2.07      0.00
   17   28    9      0.09      0.00
   19   28    9      1.23      0.00
   21   28    9      0.27      0.00
  -20   29    9     -0.07      0.00
  -18   29    9      0.43      0.00
  -16   29    9      0.04      0.00
  -14   29    9     -0.04      0.00
  -12   29    9     -0.17      0.00
   12   29    9      1.77      0.00
   14   29    9      2.27      0.00
   16   29    9     -0.64      0.00
   18   29    9      0.26      0.00
   20   29    9      0.43      0.00
  -19   30    9     -0.11      0.00
  -17   30    9     -0.81      0.00
  -15   30    9      0.43      0.00
  -13   30    9     -1.59      0.00
  -11   30    9     -0.90      0.00
   -9   30    9     -0.93      0.00
    9   30    9     -1.91      0.00
   11   30    9      0.22      0.00
   13   30    9     -0.94      0.00
   15   30    9     -0.30      0.00
   17   30    9      0.31      0.00
   19   30    9     -1.01      0.00
  -16   31    9     -0.12      0.00
  -14   31    9      0.13      0.00
  -12   31    9     -0.79      0.00
  -10   31    9      2.73      0.00
   -8   31    9     -1.47      0.00
   -6   31    9      0.99      0.00
    6   31    9     -1.64      0.00
    8   31    9     -1.18      0.00
   10   31    9      0.35      0.00
   12   31    9      0.09      0.00
   14   31    9     -1.05      0.00
   16   31    9     -0.10      0.00
  -15   32    9     -0.69      0.00
  -13   32    9      0.01      0.00
  -11   32    9     -0.92      0.00
   -9   32    9     -1.57      0.00
   -7   32    9      2.67      0.00
   -5   32    9      0.46      0.00
   -3   32    9      1.67      0.00
   -1   32    9      1.37      0.00
    1   32    9     -2.59      0.00
    3   32    9     -0.55      0.00
    5   32    9      1.12      0.00
    7   32    9      1.05      0.00
    9   32    9      0.22      0.00
   11   32    9     -0.95      0.00
   13   32    9     -0.64      0.00
   15   32    9      0.13      0.00
  -12   33    9     -0.18      0.00
  -10   33    9      0.57      0.00
   -8   33    9      0.75      0.00
   -6   33    9      0.39      0.00
   -4   33    9      0.57      0.00
   -2   33    9     -0.38      0.00
    0   33    9     -0.61      0.00
    2   33    9      2.21      0.00
    4   33    9     -1.22      0.00
    6   33    9      0.63      0.00
    8   33    9      0.47      0.00
   10   33    9     -0.32      0.00
   12   33    9     -0.54      0.00
   22   22   10      0.56      0.00
  -21   23   10      1.26      0.00
   21   23   10     -1.48      0.00
   23   23   10      0.07      0.00
  -22   24   10      0.41      0.00
  -20   24   10     -1.05      0.00
   20   24   10      0.77      0.00
   22   24   10     -0.20      0.00
   24   24   10     -0.21      0.00
  -23   25   10     -0.19      0.00
  -21   25   10     -0.14      0.00
  -19   25   10      0.14      0.00
   19   25   10     -2.99      0.00
   21   25   10      0.17      0.00
   23   25   10     -0.15      0.00
  -22   26   10      0.18      0.00
  -20   26   10      0.01      0.00
  -18   26   10     -0.19      0.00
  -16   26   10      1.84      0.00
   16   26   10     -0.46      0.00
   18   26   10     -0.35      0.00
   20   26   10      0.83      0.00
   22   26   10     -0.83      0.00
  -21   27   10      0.94      0.00
  -19   27   10      0.14      0.00
  -17   27   10     -0.59      0.00
  -15   27   10     -2.09      0.00
   15   27   10     -1.94      0.00
   17   27   10      0.87      0.00
   19   27   10     -0.08      0.00
   21   27   10      1.21      0.00
  -20   28   10     -0.31      0.00
  -18   28   10      0.23      0.00
  -16   28   10     -0.32      0.00
  -14   28   10     -0.88      0.00
   14   28   10     -0.81      0.00
   16   28   10      0.29      0.00
   18   28   10     -0.93      0.00
   20   28   10     -1.08      0.00
  -19   29   10      0.62      0.00
  -17   29   10      0.37      0.00
  -15   29   10      0.11      0.00
  -13   29   10      1.81      0.00
  -11   29   10      0.18      0.00
   11   29   10     -0.81      0.00
   13   29   10     -2.05      0.00
   15   29   10     -0.37      0.00
   17   29   10      0.22      0.00
   19   29   10      1.53      0.00
  -18   30   10      0.45      0.00
  -16   30   10      0.82      0.00
  -14   30   10      0.66      0.00
  -12   30   10      0.68      0.00
  -10   30   10     -1.64      0.00
   -8   30   10      0.80      0.00
   -6   30   10     -0.99      0.00
    6   30   10      0.21      0.00
    8   30   10     -0.49      0.00
   10   30   10      0.32      0.00
   12   30   10      0.61      0.00
   14   30   10      1.69      0.00
   16   30   10     -0.78      0.00
   18   30   10     -0.95      0.00
  -15   31   10     -0.47      0.00
  -13   31   10     -0.20      0.00
  -11   31   10      0.30      0.00
   -9   31   10      1.61      0.00
   -7   31   10     -1.22      0.00
   -5   31   10      0.84      0.00
   -3   31   10      2.92      0.00
   -1   31   10     -0.58      0.00
    1   31   10      3.28      0.00
    3   31   10     -1.31      0.00
    5   31   10     -1.17      0.00
    7   31   10      0.75      0.00
    9   31   10      0.06      0.00
   11   31   10      0.37      0.00
   13   31   10     -0.47      0.00
   15   31   10     -0.15      0.00
  -14   32   10     -0.14      0.00
  -12   32   10      0.12      0.00
  -10   32   10      1.05      0.00
   -8   32   10     -1.02      0.00
   -6   32   10     -0.23      0.00
   -4   32   10      0.42      0.00
   -2   32   10     -0.19      0.00
    0   32   10      0.03      0.00
    2   32   10     -0.77      0.00
    4   32   10      0.54      0.00
    6   32   10     -2.00      0.00
    8   32   10     -1.02      0.00
   10   32   10      1.46      0.00
   12   32   10      0.60      0.00
   14   32   10     -0.69      0.00
  -11   33   10     -0.69      0.00
   -9   33   10      0.03      0.00
   -7   33   10     -0.40      0.00
   -5   33   10     -0.09      0.00
   -3   33   10      0.76      0.00
   -1   33   10     -0.10      0.00
    1   33   10     -0.50      0.00
    3   33   10     -0.89      0.00
    5   33   10     -0.12      0.00
    7   33   10      0.03      0.00
    9   33   10     -0.08      0.00
   11   33   10      0.78      0.00
    0    1   11      0.34      0.00
  -21   22   11      0.44      0.00
   21   22   11      0.42      0.00
  -22   23   11     -0.70      0.00
  -20   23   11     -1.61      0.00
   20   23   11      1.20      0.00
   22   23   11      0.80      0.00
  -23   24   11     -0.41      0.00
  -21   24   11      0.42      0.00
  -19   24   11     -0.32      0.00
   19   24   11     -3.22      0.00
   21   24   11      0.82      0.00
   23   24   11     -0.48      0.00
  -22   25   11     -0.28      0.00
  -20   25   11     -0.05      0.00
  -18   25   11      0.60      0.00
  -16   25   11      0.93      0.00
   16   25   11      1.48      0.00
   18   25   11      1.47      0.00
   20   25   11      0.09      0.00
   22   25   11     -0.33      0.00
  -21   26   11      0.03      0.00
  -19   26   11      0.23      0.00
  -17   26   11     -0.16      0.00
  -15   26   11      0.98      0.00
   15   26   11      1.01      0.00
   17   26   11     -1.10      0.00
   19   26   11     -1.08      0.00
   21   26   11      0.16      0.00
  -20   27   11     -1.11      0.00
  -18   27   11     -1.41      0.00
  -16   27   11      0.24      0.00
  -14   27   11      0.14      0.00
   14   27   11      0.32      0.00
   16   27   11      0.83      0.00
   18   27   11      0.64      0.00
   20   27   11     -0.14      0.00
  -19   28   11     -0.11      0.00
  -17   28   11     -0.19      0.00
  -15   28   11     -0.24      0.00
  -13   28   11      0.03      0.00
  -11   28   11     -2.76      0.00
   11   28   11      1.80      0.00
   13   28   11      0.88      0.00
   15   28   11     -1.12      0.00
   17   28   11     -0.19      0.00
   19   28   11     -1.04      0.00
  -18   29   11     -0.76      0.00
  -16   29   11      0.02      0.00
  -14   29   11     -1.26      0.00
  -12   29   11      1.49      0.00
  -10   29   11      0.99      0.00
   -8   29   11      1.25      0.00
   -6   29   11     -0.64      0.00
    6   29   11     -3.48      0.00
    8   29   11      0.39      0.00
   10   29   11     -2.78      0.00
   12   29   11     -0.24      0.00
   14   29   11      0.57      0.00
   16   29   11      0.66      0.00
   18   29   11     -0.62      0.00
  -15   30   11      0.16      0.00
  -13   30   11      0.34      0.00
  -11   30   11      0.15      0.00
   -9   30   11     -0.56      0.00
   -7   30   11     -1.91      0.00
   -5   30   11      2.30      0.00
   -3   30   11     -2.30      0.00
   -1   30   11     -2.29      0.00
    1   30   11     -1.62      0.00
    3   30   11      0.61      0.00
    5   30   11      1.73      0.00
    7   30   11      0.19      0.00
    9   30   11     -0.94      0.00
   11   30   11      1.55      0.00
   13   30   11      0.07      0.00
   15   30   11      0.50      0.00
  -14   31   11      0.52      0.00
  -12   31   11     -1.11      0.00
  -10   31   11     -0.76      0.00
   -8   31   11     -0.71      0.00
   -6   31   11     -0.90      0.00
   -4   31   11     -2.15      0.00
   -2   31   11     -1.22      0.00
    0   31   11      0.41      0.00
    2   31   11     -1.30      0.00
    4   31   11      1.09      0.00
    6   31   11     -0.43      0.00
    8   31   11      0.39      0.00
   10   31   11      0.32      0.00
   12   31   11      0.49      0.00
   14   31   11      0.86      0.00
  -11   32   11     -0.56      0.00
   -9   32   11     -0.25      0.00
   -7   32   11      1.79      0.00
   -5   32   11     -1.07      0.00
   -3   32   11     -0.31      0.00
   -1   32   11     -0.02      0.00
    1   32   11      0.88      0.00
    3   32   11     -0.03      0.00
    5   32   11      0.98      0.00
    7   32   11      0.35      0.00
    9   32   11      0.02      0.00
   11   32   11     -0.45      0.00
   -8   33   11      0.07      0.00
   -6   33   11     -0.12      0.00
   -4   33   11     -0.37      0.00
   -2   33   11      1.25      0.00
    0   33   11      1.15      0.00
    2   33   11      0.89      0.00
    4   33   11      0.13      0.00
    6   33   11      0.55      0.00
    8   33   11      0.22      0.00
   21   21   12     -0.09      0.00
  -20   22   12     -0.22      0.00
   20   22   12     -1.55      0.00
   22   22   12      0.38      0.00
  -21   23   12      0.80      0.00
  -19   23   12     -0.10      0.00
  -17   23   12      0.65      0.00
   17   23   12      0.14      0.00
   19   23   12     -0.34      0.00
   21   23   12     -1.68      0.00
   23   23   12      0.09      0.00
  -22   24   12     -0.33      0.00
  -20   24   12      0.20      0.00
  -18   24   12      0.87      0.00
  -16   24   12     -0.26      0.00
   16   24   12     -0.59      0.00
   18   24   12      3.14      0.00
   20   24   12      1.02      0.00
   22   24   12      0.62      0.00
  -21   25   12      0.20      0.00
  -19   25   12      0.76      0.00
  -17   25   12      0.11      0.00
  -15   25   12     -0.50      0.00
   15   25   12      1.07      0.00
   17   25   12     -0.46      0.00
   19   25   12     -0.75      0.00
   21   25   12     -0.08      0.00
  -20   26   12      0.54      0.00
  -18   26   12      0.55      0.00
  -16   26   12     -1.37      0.00
  -14   26   12      1.79      0.00
  -12   26   12      4.68      0.00
   12   26   12      0.06      0.00
   14   26   12     -2.50      0.00
   16   26   12     -0.03      0.00
   18   26   12      0.60      0.00
   20   26   12      0.06      0.00
  -19   27   12     -0.42      0.00
  -17   27   12      0.43      0.00
  -15   27   12      2.06      0.00
  -13   27   12     -1.95      0.00
  -11   27   12      0.40      0.00
   11   27   12     -2.33      0.00
   13   27   12      1.42      0.00
   15   27   12      0.85      0.00
   17   27   12     -0.64      0.00
   19   27   12      0.31      0.00
  -18   28   12      0.41      0.00
  -16   28   12     -0.92      0.00
  -14   28   12     -1.23      0.00
  -12   28   12      0.34      0.00
  -10   28   12      3.13      0.00
   -8   28   12     -3.29      0.00
   -6   28   12     -2.25      0.00
    6   28   12     -0.09      0.00
    8   28   12     -4.05      0.00
   10   28   12      2.44      0.00
   12   28   12      0.16      0.00
   14   28   12     -1.45      0.00
   16   28   12      1.00      0.00
   18   28   12      0.27      0.00
  -15   29   12      0.60      0.00
  -13   29   12      0.30      0.00
  -11   29   12     -0.67      0.00
   -9   29   12     -1.64      0.00
   -7   29   12      2.50      0.00
   -5   29   12     -2.13      0.00
   -3   29   12     -1.83      0.00
   -1   29   12     -2.56      0.00
    1   29   12     -1.97      0.00
    3   29   12     -1.51      0.00
    5   29   12     -2.48      0.00
    7   29   12      2.34      0.00
    9   29   12      2.01      0.00
   11   29   12      0.01      0.00
   13   29   12      0.30      0.00
   15   29   12     -0.48      0.00
  -14   30   12     -0.90      0.00
  -12   30   12      0.01      0.00
  -10   30   12     -0.41      0.00
   -8   30   12      1.48      0.00
   -6   30   12     -0.52      0.00
   -4   30   12     -2.75      0.00
   -2   30   12      2.89      0.00
    0   30   12     -0.93      0.00
    2   30   12      2.02      0.00
    4   30   12      0.02      0.00
    6   30   12      1.37      0.00
    8   30   12     -1.14      0.00
   10   30   12     -0.44      0.00
   12   30   12     -0.63      0.00
   14   30   12      0.26      0.00
  -11   31   12      1.08      0.00
   -9   31   12     -0.23      0.00
   -7   31   12     -2.00      0.00
   -5   31   12      1.50      0.00
   -3   31   12      1.58      0.00
   -1   31   12     -1.09      0.00
    1   31   12      2.04      0.00
    3   31   12     -1.02      0.00
    5   31   12     -0.76      0.00
    7   31   12      0.31      0.00
    9   31   12     -1.69      0.00
   11   31   12     -0.07      0.00
   -8   32   12     -0.39      0.00
   -6   32   12      0.63      0.00
   -4   32   12      0.39      0.00
   -2   32   12      0.12      0.00
    0   32   12      0.11      0.00
    2   32   12      0.21      0.00
    4   32   12      0.84      0.00
    6   32   12     -1.79      0.00
    8   32   12      0.14      0.00
   -5   33   12     -0.30      0.00
   -3   33   12      0.94      0.00
   -1   33   12     -0.86      0.00
    1   33   12     -0.60      0.00
    3   33   12     -0.99      0.00
    5   33   12      0.30      0.00
  -19   20   13      0.62      0.00
   19   20   13      0.35      0.00
  -20   21   13      1.37      0.00
  -18   21   13      0.57      0.00
   18   21   13      0.51      0.00
   20   21   13      2.51      0.00
  -21   22   13      0.05      0.00
  -19   22   13      2.83      0.00
  -17   22   13      1.93      0.00
   17   22   13     -0.53      0.00
   19   22   13     -0.59      0.00
   21   22   13      0.59      0.00
  -22   23   13      0.85      0.00
  -20   23   13     -0.22      0.00
  -18   23   13     -0.43      0.00
  -16   23   13      0.48      0.00
   16   23   13     -0.22      0.00
   18   23   13     -0.26      0.00
   20   23   13      0.98      0.00
   22   23   13     -0.23      0.00
  -21   24   13     -0.32      0.00
  -19   24   13     -1.39      0.00
  -17   24   13      0.92      0.00
  -15   24   13     -0.84      0.00
   15   24   13      0.76      0.00
   17   24   13      0.90      0.00
   19   24   13     -0.66      0.00
   21   24   13      0.26      0.00
  -20   25   13      0.28      0.00
  -18   25   13     -0.09      0.00
  -16   25   13      0.46      0.00
  -14   25   13      1.21      0.00
  -12   25   13     -1.89      0.00
   12   25   13     -1.52      0.00
   14   25   13     -0.78      0.00
   16   25   13     -0.80      0.00
   18   25   13      0.60      0.00
   20   25   13      0.28      0.00
  -19   26   13      0.49      0.00
  -17   26   13      0.33      0.00
  -15   26   13     -0.84      0.00
  -13   26   13     -0.39      0.00
  -11   26   13     -0.58      0.00
   -9   26   13      0.07      0.00
    9   26   13      3.98      0.00
   11   26   13      0.25      0.00
   13   26   13      1.20      0.00
   15   26   13      0.20      0.00
   17   26   13      0.02      0.00
   19   26   13     -0.58      0.00
  -16   27   13     -1.02      0.00
  -14   27   13      0.61      0.00
  -12   27   13     -0.07      0.00
  -10   27   13      0.00      0.00
   -8   27   13     -2.75      0.00
   -6   27   13     -2.24      0.00
    6   27   13     -1.30      0.00
    8   27   13      2.86      0.00
   10   27   13     -1.58      0.00
   12   27   13     -0.46      0.00
   14   27   13     -0.19      0.00
   16   27   13     -0.75      0.00
  -15   28   13      1.17      0.00
  -13   28   13      0.31      0.00
  -11   28   13     -1.99      0.00
   -9   28   13      0.70      0.00
   -7   28   13      1.22      0.00
   -5   28   13      2.00      0.00
   -3   28   13     -1.66      0.00
   -1   28   13      0.15      0.00
    1   28   13     -1.20      0.00
    3   28   13      0.85      0.00
    5   28   13      1.96      0.00
    7   28   13      0.19      0.00
    9   28   13     -0.93      0.00
   11   28   13     -0.73      0.00
   13   28   13      0.87      0.00
   15   28   13      0.17      0.00
  -14   29   13     -0.74      0.00
  -12   29   13      0.25      0.00
  -10   29   13      0.84      0.00
   -8   29   13     -0.75      0.00
   -6   29   13      0.84      0.00
   -4   29   13      0.71      0.00
   -2   29   13      1.04      0.00
    0   29   13      0.76      0.00
    2   29   13     -0.25      0.00
    4   29   13     -0.56      0.00
    6   29   13     -0.49      0.00
    8   29   13     -0.59      0.00
   10   29   13     -0.27      0.00
   12   29   13      0.13      0.00
   14   29   13     -0.95      0.00
  -11   30   13      0.19      0.00
   -9   30   13      0.16      0.00
   -7   30   13      1.36      0.00
   -5   30   13      0.63      0.00
   -3   30   13     -0.76      0.00
   -1   30   13     -0.11      0.00
    1   30   13     -1.77      0.00
    3   30   13      1.65      0.00
    5   30   13     -0.88      0.00
    7   30   13      0.81      0.00
    9   30   13      0.55      0.00
   11   30   13     -1.05      0.00
   -8   31   13      0.91      0.00
   -6   31   13     -0.23      0.00
   -4   31   13     -1.30      0.00
   -2   31   13     -0.87      0.00
    0   31   13     -0.06      0.00
    2   31   13     -0.96      0.00
    4   31   13      0.80      0.00
    6   31   13      1.69      0.00
    8   31   13     -0.32      0.00
   -5   32   13     -0.26      0.00
   -3   32   13      0.23      0.00
   -1   32   13     -0.32      0.00
    1   32   13      0.30      0.00
    3   32   13     -1.04      0.00
    5   32   13     -0.35      0.00
   19   19   14     -1.86      0.00
  -18   20   14     -1.49      0.00
   18   20   14      0.54      0.00
   20   20   14     -0.08      0.00
  -19   21   14     -0.52      0.00
  -17   21   14      1.40      0.00
   17   21   14     -1.57      0.00
   19   21   14     -0.43      0.00
   21   21   14     -1.30      0.00
  -20   22   14      0.47      0.00
  -18   22   14     -1.14      0.00
  -16   22   14     -0.84      0.00
  -14   22   14     -0.92      0.00
   14   22   14      1.21      0.00
   16   22   14      1.91      0.00
   18   22   14      0.68      0.00
   20   22   14      0.00      0.00
   22   22   14      0.62      0.00
  -21   23   14      0.15      0.00
  -19   23   14     -0.07      0.00
  -17   23   14     -0.45      0.00
  -15   23   14      1.02      0.00
  -13   23   14     -1.97      0.00
   13   23   14     -5.09      0.00
   15   23   14     -1.13      0.00
   17   23   14     -0.68      0.00
   19   23   14     -1.13      0.00
   21   23   14     -1.18      0.00
  -20   24   14     -0.11      0.00
  -18   24   14      0.30      0.00
  -16   24   14      0.32      0.00
  -14   24   14     -2.59      0.00
  -12   24   14      0.11      0.00
   12   24   14     -0.87      0.00
   14   24   14      1.61      0.00
   16   24   14     -0.59      0.00
   18   24   14     -0.61      0.00
   20   24   14      0.57      0.00
  -17   25   14      0.25      0.00
  -15   25   14     -0.91      0.00
  -13   25   14      0.93      0.00
  -11   25   14     -0.30      0.00
   -9   25   14     -0.35      0.00
    9   25   14      0.92      0.00
   11   25   14      0.64      0.00
   13   25   14      0.50      0.00
   15   25   14      0.45      0.00
   17   25   14      0.73      0.00
  -16   26   14      0.58      0.00
  -14   26   14      1.13      0.00
  -12   26   14      0.04      0.00
  -10   26   14     -1.19      0.00
   -8   26   14      1.42      0.00
   -6   26   14      0.03      0.00
   -4   26   14     -1.79      0.00
   -2   26   14      3.13      0.00
    2   26   14      0.39      0.00
    4   26   14     -2.35      0.00
    6   26   14     -3.22      0.00
    8   26   14     -1.58      0.00
   10   26   14      0.91      0.00
   12   26   14      0.12      0.00
   14   26   14     -1.48      0.00
   16   26   14     -0.38      0.00
  -15   27   14     -0.25      0.00
  -13   27   14     -0.06      0.00
  -11   27   14      0.49      0.00
   -9   27   14      0.95      0.00
   -7   27   14      1.77      0.00
   -5   27   14      2.27      0.00
   -3   27   14     -0.59      0.00
   -1   27   14     -2.04      0.00
    1   27   14     -2.44      0.00
    3   27   14     -1.64      0.00
    5   27   14     -0.28      0.00
    7   27   14      2.21      0.00
    9   27   14      0.93      0.00
   11   27   14     -0.07      0.00
   13   27   14      0.09      0.00
   15   27   14      0.30      0.00
  -14   28   14      0.53      0.00
  -12   28   14     -0.72      0.00
  -10   28   14      1.22      0.00
   -8   28   14     -0.12      0.00
   -6   28   14     -1.87      0.00
   -4   28   14      2.21      0.00
   -2   28   14     -1.69      0.00
    0   28   14      1.97      0.00
    2   28   14      1.16      0.00
    4   28   14      0.68      0.00
    6   28   14      0.04      0.00
    8   28   14     -0.90      0.00
   10   28   14     -0.01      0.00
   12   28   14      0.12      0.00
   14   28   14     -0.25      0.00
  -11   29   14      0.21      0.00
   -9   29   14      0.16      0.00
   -7   29   14      0.45      0.00
   -5   29   14      0.22      0.00
   -3   29   14      0.25      0.00
   -1   29   14      0.45      0.00
    1   29   14     -0.08      0.00
    3   29   14      0.90      0.00
    5   29   14     -0.09      0.00
    7   29   14     -0.45      0.00
    9   29   14      0.05      0.00
   11   29   14     -0.66      0.00
   -8   30   14     -0.95      0.00
   -6   30   14      0.45      0.00
   -4   30   14     -0.51      0.00
   -2   30   14      0.81      0.00
    0   30   14     -0.47      0.00
    2   30   14      0.56      0.00
    4   30   14     -2.13      0.00
    6   30   14     -0.53      0.00
    8   30   14     -0.21      0.00
   -3   31   14      0.31      0.00
   -1   31   14      0.31      0.00
    1   31   14     -0.51      0.00
    3   31   14      0.62      0.00
  -17   18   15      0.42      0.00
   17   18   15     -4.92      0.00
  -18   19   15      0.18      0.00
  -16   19   15     -1.88      0.00
   16   19   15      3.41      0.00
   18   19   15      1.11      0.00
  -19   20   15     -2.25      0.00
  -17   20   15      0.07      0.00
  -15   20   15      3.35      0.00
   15   20   15      1.95      0.00
   17   20   15      0.62      0.00
   19   20   15     -0.94      0.00
  -20   21   15     -0.52      0.00
  -18   21   15     -0.36      0.00
  -16   21   15     -0.40      0.00
  -14   21   15      0.11      0.00
   14   21   15     -0.42      0.00
   16   21   15     -1.33      0.00
   18   21   15      1.02      0.00
   20   21   15      0.01      0.00
  -19   22   15      0.86      0.00
  -17   22   15     -0.22      0.00
  -15   22   15      0.08      0.00
  -13   22   15     -0.81      0.00
  -11   22   15     -1.74      0.00
   11   22   15      1.20      0.00
   13   22   15      2.21      0.00
   15   22   15     -1.17      0.00
   17   22   15     -0.12      0.00
   19   22   15     -0.03      0.00
  -18   23   15     -0.33      0.00
  -16   23   15     -0.89      0.00
  -14   23   15     -0.28      0.00
  -12   23   15      0.09      0.00
  -10   23   15     -2.12      0.00
   10   23   15     -1.49      0.00
   12   23   15     -1.57      0.00
   14   23   15     -1.53      0.00
   16   23   15     -0.85      0.00
   18   23   15      0.08      0.00
  -17   24   15     -0.54      0.00
  -15   24   15      0.39      0.00
  -13   24   15      1.08      0.00
  -11   24   15      1.29      0.00
   -9   24   15      0.05      0.00
   -7   24   15      0.43      0.00
    7   24   15      0.86      0.00
    9   24   15     -1.18      0.00
   11   24   15      1.05      0.00
   13   24   15      0.26      0.00
   15   24   15      0.35      0.00
   17   24   15      0.58      0.00
  -16   25   15      0.80      0.00
  -14   25   15     -0.52      0.00
  -12   25   15      0.32      0.00
  -10   25   15     -1.13      0.00
   -8   25   15      0.95      0.00
   -6   25   15     -0.98      0.00
   -4   25   15      2.52      0.00
   -2   25   15     -0.60      0.00
    0   25   15      5.68      0.00
    2   25   15     -2.95      0.00
    4   25   15      1.09      0.00
    6   25   15      1.08      0.00
    8   25   15     -1.15      0.00
   10   25   15     -0.82      0.00
   12   25   15     -1.19      0.00
   14   25   15      1.54      0.00
   16   25   15      0.03      0.00
  -15   26   15     -0.69      0.00
  -13   26   15     -0.39      0.00
  -11   26   15      0.24      0.00
   -9   26   15     -0.41      0.00
   -7   26   15     -0.52      0.00
   -5   26   15     -0.36      0.00
   -3   26   15      2.22      0.00
   -1   26   15      0.07      0.00
    1   26   15     -0.81      0.00
    3   26   15      3.39      0.00
    5   26   15     -0.46      0.00
    7   26   15     -0.09      0.00
    9   26   15      0.17      0.00
   11   26   15      0.51      0.00
   13   26   15      0.97      0.00
   15   26   15     -0.21      0.00
  -12   27   15      0.85      0.00
  -10   27   15     -0.63      0.00
   -8   27   15     -2.01      0.00
   -6   27   15     -0.66      0.00
   -4   27   15     -1.72      0.00
   -2   27   15      1.61      0.00
    0   27   15      0.25      0.00
    2   27   15     -1.34      0.00
    4   27   15      0.26      0.00
    6   27   15     -1.69      0.00
    8   27   15      1.44      0.00
   10   27   15     -0.70      0.00
   12   27   15     -0.18      0.00
  -11   28   15     -0.24      0.00
   -9   28   15     -0.53      0.00
   -7   28   15     -0.06      0.00
   -5   28   15      0.65      0.00
   -3   28   15     -0.39      0.00
   -1   28   15     -0.82      0.00
    1   28   15     -0.58      0.00
    3   28   15     -0.36      0.00
    5   28   15      0.34      0.00
    7   28   15      1.30      0.00
    9   28   15      0.77      0.00
   11   28   15      0.08      0.00
   -8   29   15      0.62      0.00
   -6   29   15     -0.32      0.00
   -4   29   15      0.57      0.00
   -2   29   15     -0.32      0.00
    0   29   15      0.49      0.00
    2   29   15     -0.49      0.00
    4   29   15      0.19      0.00
    6   29   15      0.90      0.00
    8   29   15     -0.49      0.00
   -1   30   15      0.23      0.00
    1   30   15     -0.65      0.00
   17   17   16      0.18      0.00
  -16   18   16      2.05      0.00
   16   18   16     -1.13      0.00
   18   18   16      0.35      0.00
  -17   19   16     -0.01      0.00
  -15   19   16     -0.12      0.00
  -13   19   16     -1.57      0.00
   13   19   16      1.90      0.00
   15   19   16      1.21      0.00
   17   19   16      0.33      0.00
   19   19   16      0.20      0.00
  -18   20   16      1.18      0.00
  -16   20   16     -0.75      0.00
  -14   20   16     -0.77      0.00
  -12   20   16      3.05      0.00
   12   20   16      0.40      0.00
   14   20   16     -3.03      0.00
   16   20   16     -0.26      0.00
   18   20   16     -0.97      0.00
   20   20   16      0.55      0.00
  -19   21   16     -0.69      0.00
  -17   21   16     -0.09      0.00
  -15   21   16      0.04      0.00
  -13   21   16      0.97      0.00
  -11   21   16      1.60      0.00
   11   21   16      1.21      0.00
   13   21   16      0.70      0.00
   15   21   16      2.39      0.00
   17   21   16     -0.08      0.00
   19   21   16      0.23      0.00
  -18   22   16     -0.13      0.00
  -16   22   16      0.97      0.00
  -14   22   16      1.08      0.00
  -12   22   16     -0.76      0.00
  -10   22   16     -0.62      0.00
   -8   22   16      1.79      0.00
    8   22   16     -0.89      0.00
   10   22   16      2.87      0.00
   12   22   16     -1.14      0.00
   14   22   16      0.91      0.00
   16   22   16     -0.03      0.00
   18   22   16      0.26      0.00
  -17   23   16     -0.15      0.00
  -15   23   16      0.06      0.00
  -13   23   16     -1.30      0.00
  -11   23   16      0.48      0.00
   -9   23   16      2.60      0.00
   -7   23   16      1.76      0.00
   -5   23   16     -0.53      0.00
   -3   23   16      1.85      0.00
   -1   23   16     -1.66      0.00
    1   23   16      7.63      0.00
    3   23   16     -0.58      0.00
    5   23   16     -2.89      0.00
    7   23   16      0.55      0.00
    9   23   16     -2.11      0.00
   11   23   16      0.86      0.00
   13   23   16     -0.02      0.00
   15   23   16      0.16      0.00
   17   23   16      0.74      0.00
  -14   24   16     -0.03      0.00
  -12   24   16      0.03      0.00
  -10   24   16      1.28      0.00
   -8   24   16     -0.54      0.00
   -6   24   16      0.68      0.00
   -4   24   16      2.40      0.00
   -2   24   16      3.96      0.00
    0   24   16     -0.71      0.00
    2   24   16      1.95      0.00
    4   24   16      2.56      0.00
    6   24   16     -1.30      0.00
    8   24   16      0.57      0.00
   10   24   16      0.30      0.00
   12   24   16     -0.47      0.00
   14   24   16     -0.66      0.00
  -13   25   16     -0.21      0.00
  -11   25   16      0.06      0.00
   -9   25   16      0.42      0.00
   -7   25   16     -1.08      0.00
   -5   25   16      1.79      0.00
   -3   25   16     -1.36      0.00
   -1   25   16     -3.31      0.00
    1   25   16      2.86      0.00
    3   25   16     -3.07      0.00
    5   25   16      2.21      0.00
    7   25   16     -0.09      0.00
    9   25   16      0.81      0.00
   11   25   16     -0.60      0.00
   13   25   16      0.17      0.00
  -12   26   16     -0.44      0.00
  -10   26   16     -0.92      0.00
   -8   26   16      0.94      0.00
   -6   26   16      0.70      0.00
   -4   26   16     -2.46      0.00
   -2   26   16      0.79      0.00
    0   26   16      1.19      0.00
    2   26   16      0.25      0.00
    4   26   16      0.86      0.00
    6   26   16     -1.82      0.00
    8   26   16     -0.64      0.00
   10   26   16      0.65      0.00
   12   26   16     -0.41      0.00
   -9   27   16      1.26      0.00
   -7   27   16     -0.34      0.00
   -5   27   16     -0.02      0.00
   -3   27   16     -0.02      0.00
   -1   27   16      0.08      0.00
    1   27   16     -0.33      0.00
    3   27   16      0.21      0.00
    5   27   16      0.03      0.00
    7   27   16     -0.05      0.00
    9   27   16     -0.47      0.00
   -6   28   16     -0.49      0.00
   -4   28   16      0.27      0.00
   -2   28   16      0.28      0.00
    0   28   16      0.62      0.00
    2   28   16     -0.45      0.00
    4   28   16     -0.10      0.00
    6   28   16     -0.72      0.00
  -15   16   17     -1.23      0.00
   15   16   17     -3.06      0.00
  -16   17   17     -1.22      0.00
  -14   17   17     -0.31      0.00
   14   17   17     -0.56      0.00
   16   17   17      1.63      0.00
  -17   18   17     -0.62      0.00
  -15   18   17     -0.15      0.00
  -13   18   17     -0.57      0.00
  -11   18   17     -1.92      0.00
   11   18   17      2.55      0.00
   13   18   17     -1.32      0.00
   15   18   17      0.18      0.00
   17   18   17     -0.02      0.00
  -18   19   17     -0.63      0.00
  -16   19   17     -0.62      0.00
  -14   19   17     -1.75      0.00
  -12   19   17     -4.25      0.00
  -10   19   17     -0.44      0.00
   10   19   17     -0.99      0.00
   12   19   17      0.86      0.00
   14   19   17      0.08      0.00
   16   19   17     -1.35      0.00
   18   19   17     -0.79      0.00
  -17   20   17      0.28      0.00
  -15   20   17     -1.03      0.00
  -13   20   17     -0.67      0.00
  -11   20   17      0.38      0.00
   -9   20   17     -2.25      0.00
   -7   20   17      1.94      0.00
    7   20   17      1.41      0.00
    9   20   17     -4.35      0.00
   11   20   17     -1.27      0.00
   13   20   17      0.27      0.00
   15   20   17      0.03      0.00
   17   20   17      0.45      0.00
  -16   21   17     -0.26      0.00
  -14   21   17      0.62      0.00
  -12   21   17      2.83      0.00
  -10   21   17     -0.40      0.00
   -8   21   17     -1.08      0.00
   -6   21   17     -0.75      0.00
   -4   21   17      0.10      0.00
   -2   21   17     -4.06      0.00
    0   21   17     -1.28      0.00
    2   21   17      1.31      0.00
    4   21   17      1.41      0.00
    6   21   17     -0.53      0.00
    8   21   17      0.86      0.00
   10   21   17      0.10      0.00
   12   21   17      1.54      0.00
   14   21   17     -1.28      0.00
   16   21   17      0.25      0.00
  -15   22   17     -0.07      0.00
  -13   22   17     -0.68      0.00
  -11   22   17     -1.04      0.00
   -9   22   17     -0.35      0.00
   -7   22   17      0.50      0.00
   -5   22   17      0.03      0.00
   -3   22   17      1.53      0.00
   -1   22   17      3.02      0.00
    1   22   17     -2.98      0.00
    3   22   17      0.95      0.00
    5   22   17     -1.05      0.00
    7   22   17     -0.42      0.00
    9   22   17     -0.39      0.00
   11   22   17      0.10      0.00
   13   22   17      0.66      0.00
   15   22   17      0.24      0.00
  -14   23   17      0.71      0.00
  -12   23   17     -0.07      0.00
  -10   23   17     -1.64      0.00
   -8   23   17      0.05      0.00
   -6   23   17     -1.12      0.00
   -4   23   17     -1.43      0.00
   -2   23   17      2.46      0.00
    0   23   17     -2.55      0.00
    2   23   17      3.08      0.00
    4   23   17     -2.21      0.00
    6   23   17      0.20      0.00
    8   23   17      0.55      0.00
   10   23   17      0.30      0.00
   12   23   17      0.04      0.00
   14   23   17      0.78      0.00
  -11   24   17     -0.18      0.00
   -9   24   17      0.86      0.00
   -7   24   17     -0.84      0.00
   -5   24   17     -0.12      0.00
   -3   24   17     -1.99      0.00
   -1   24   17     -0.12      0.00
    1   24   17     -1.36      0.00
    3   24   17     -1.33      0.00
    5   24   17      1.03      0.00
    7   24   17      0.71      0.00
    9   24   17      0.74      0.00
   11   24   17      0.36      0.00
  -10   25   17      0.25      0.00
   -8   25   17      0.78      0.00
   -6   25   17     -1.01      0.00
   -4   25   17      0.60      0.00
   -2   25   17      0.00      0.00
    0   25   17      0.83      0.00
    2   25   17     -1.23      0.00
    4   25   17      0.20      0.00
    6   25   17      1.53      0.00
    8   25   17     -2.49      0.00
   10   25   17      0.18      0.00
   -7   26   17     -0.37      0.00
   -5   26   17      0.16      0.00
   -3   26   17      1.00      0.00
   -1   26   17     -1.76      0.00
    1   26   17      1.20      0.00
    3   26   17      0.00      0.00
    5   26   17     -0.54      0.00
    7   26   17     -0.13      0.00
   -2   27   17      1.73      0.00
    0   27   17      0.82      0.00
    2   27   17     -1.69      0.00
   14   14   18      0.56      0.00
  -13   15   18      2.50      0.00
   13   15   18     -0.22      0.00
   15   15   18      0.54      0.00
  -14   16   18     -0.31      0.00
  -12   16   18      0.78      0.00
  -10   16   18      0.57      0.00
   10   16   18     -2.02      0.00
   12   16   18      0.81      0.00
   14   16   18     -0.13      0.00
   16   16   18     -0.57      0.00
  -15   17   18      1.26      0.00
  -13   17   18      1.64      0.00
  -11   17   18     -0.07      0.00
   -9   17   18     -0.21      0.00
    9   17   18      1.81      0.00
   11   17   18     -1.67      0.00
   13   17   18      1.23      0.00
   15   17   18     -0.52      0.00
   17   17   18      0.04      0.00
  -16   18   18      0.78      0.00
  -14   18   18     -0.25      0.00
  -12   18   18     -0.28      0.00
  -10   18   18      1.51      0.00
   -8   18   18      2.17      0.00
   -6   18   18      8.15      0.00
    6   18   18     -1.38      0.00
    8   18   18     -0.71      0.00
   10   18   18     -0.34      0.00
   12   18   18     -0.39      0.00
   14   18   18      0.49      0.00
   16   18   18      0.87      0.00
   18   18   18     -0.23      0.00
  -15   19   18      0.63      0.00
  -13   19   18      0.24      0.00
  -11   19   18      0.32      0.00
   -9   19   18      1.85      0.00
   -7   19   18      2.70      0.00
   -5   19   18      3.44      0.00
   -3   19   18      0.68      0.00
   -1   19   18     -5.36      0.00
    1   19   18      2.98      0.00
    3   19   18      3.92      0.00
    5   19   18      1.30      0.00
    7   19   18     -0.88      0.00
    9   19   18      2.37      0.00
   11   19   18     -0.67      0.00
   13   19   18     -0.01      0.00
   15   19   18     -0.23      0.00
  -14   20   18      0.61      0.00
  -12   20   18     -1.49      0.00
  -10   20   18      0.85      0.00
   -8   20   18     -1.50      0.00
   -6   20   18      0.50      0.00
   -4   20   18      1.52      0.00
   -2   20   18     -1.05      0.00
    0   20   18      0.54      0.00
    2   20   18      0.46      0.00
    4   20   18      2.52      0.00
    6   20   18     -2.64      0.00
    8   20   18      0.53      0.00
   10   20   18     -1.66      0.00
   12   20   18      0.09      0.00
   14   20   18      0.12      0.00
  -13   21   18     -0.38      0.00
  -11   21   18      0.19      0.00
   -9   21   18     -0.90      0.00
   -7   21   18      2.60      0.00
   -5   21   18     -0.70      0.00
   -3   21   18     -2.38      0.00
   -1   21   18      2.22      0.00
    1   21   18     -0.91      0.00
    3   21   18      1.75      0.00
    5   21   18     -1.07      0.00
    7   21   18      0.60      0.00
    9   21   18      0.09      0.00
   11   21   18     -0.11      0.00
   13   21   18      0.17      0.00
  -12   22   18      0.41      0.00
  -10   22   18     -0.43      0.00
   -8   22   18     -1.10      0.00
   -6   22   18     -1.77      0.00
   -4   22   18      1.23      0.00
   -2   22   18     -2.62      0.00
    0   22   18     -1.50      0.00
    2   22   18     -0.63      0.00
    4   22   18      1.39      0.00
    6   22   18      1.71      0.00
    8   22   18     -1.35      0.00
   10   22   18      0.84      0.00
   12   22   18     -0.54      0.00
   -9   23   18     -1.03      0.00
   -7   23   18      1.40      0.00
   -5   23   18     -0.68      0.00
   -3   23   18     -0.81      0.00
   -1   23   18      0.58      0.00
    1   23   18      1.28      0.00
    3   23   18     -1.40      0.00
    5   23   18     -0.97      0.00
    7   23   18      0.81      0.00
    9   23   18     -0.81      0.00
   -8   24   18      0.47      0.00
   -6   24   18      1.03      0.00
   -4   24   18      0.75      0.00
   -2   24   18     -1.18      0.00
    0   24   18     -1.60      0.00
    2   24   18      1.28      0.00
    4   24   18      0.09      0.00
    6   24   18     -0.47      0.00
    8   24   18      0.14      0.00
   -3   25   18     -0.74      0.00
   -1   25   18      0.55      0.00
    1   25   18      0.90      0.00
    3   25   18     -0.07      0.00
  -11   12   19      1.33      0.00
   11   12   19     -1.52      0.00
  -12   13   19      0.48      0.00
  -10   13   19     -0.56      0.00
   10   13   19     -2.31      0.00
   12   13   19      1.99      0.00
  -13   14   19     -2.09      0.00
  -11   14   19      2.06      0.00
   -9   14   19     -1.42      0.00
    9   14   19     -1.89      0.00
   11   14   19     -1.16      0.00
   13   14   19     -1.47      0.00
  -14   15   19     -0.96      0.00
  -12   15   19      0.04      0.00
  -10   15   19     -1.21      0.00
   -8   15   19      3.25      0.00
   -6   15   19      0.23      0.00
    6   15   19     -0.21      0.00
    8   15   19      0.54      0.00
   10   15   19      1.63      0.00
   12   15   19      0.16      0.00
   14   15   19      0.23      0.00
  -15   16   19      0.04      0.00
  -13   16   19      0.71      0.00
  -11   16   19     -1.86      0.00
   -9   16   19      0.19      0.00
   -7   16   19     -0.97      0.00
   -5   16   19      1.21      0.00
   -3   16   19      1.84      0.00
   -1   16   19     -1.48      0.00
    1   16   19     -2.88      0.00
    3   16   19      0.34      0.00
    5   16   19     -2.30      0.00
    7   16   19     -0.09      0.00
    9   16   19      2.71      0.00
   11   16   19     -0.52      0.00
   13   16   19     -0.25      0.00
   15   16   19      1.42      0.00
  -16   17   19      0.07      0.00
  -14   17   19     -0.42      0.00
  -12   17   19     -0.54      0.00
  -10   17   19     -0.79      0.00
   -8   17   19     -0.35      0.00
   -6   17   19     -1.88      0.00
   -4   17   19      3.37      0.00
   -2   17   19      4.26      0.00
    0   17   19     -2.01      0.00
    2   17   19      0.41      0.00
    4   17   19      1.81      0.00
    6   17   19     -4.24      0.00
    8   17   19     -4.58      0.00
   10   17   19     -0.84      0.00
   12   17   19     -1.26      0.00
   14   17   19     -0.64      0.00
   16   17   19     -0.51      0.00
  -15   18   19      0.45      0.00
  -13   18   19      1.27      0.00
  -11   18   19      0.28      0.00
   -9   18   19     -0.61      0.00
   -7   18   19     -2.74      0.00
   -5   18   19      2.33      0.00
   -3   18   19      4.59      0.00
   -1   18   19      0.34      0.00
    1   18   19      0.92      0.00
    3   18   19     -1.56      0.00
    5   18   19      1.76      0.00
    7   18   19      2.36      0.00
    9   18   19      1.37      0.00
   11   18   19      0.65      0.00
   13   18   19      0.36      0.00
   15   18   19      0.06      0.00
  -12   19   19     -0.28      0.00
  -10   19   19     -0.20      0.00
   -8   19   19     -1.43      0.00
   -6   19   19      2.51      0.00
   -4   19   19      1.19      0.00
   -2   19   19      0.75      0.00
    0   19   19     -1.16      0.00
    2   19   19     -0.60      0.00
    4   19   19      0.84      0.00
    6   19   19      0.92      0.00
    8   19   19     -0.80      0.00
   10   19   19      0.33      0.00
   12   19   19     -0.27      0.00
  -11   20   19     -0.84      0.00
   -9   20   19     -0.06      0.00
   -7   20   19     -0.10      0.00
   -5   20   19     -1.46      0.00
   -3   20   19      1.19      0.00
   -1   20   19      2.41      0.00
    1   20   19     -0.56      0.00
    3   20   19     -0.74      0.00
    5   20   19      0.56      0.00
    7   20   19     -0.53      0.00
    9   20   19     -0.12      0.00
   11   20   19     -0.31      0.00
  -10   21   19      0.75      0.00
   -8   21   19     -0.76      0.00
   -6   21   19     -0.46      0.00
   -4   21   19      0.07      0.00
   -2   21   19     -1.72      0.00
    0   21   19     -0.19      0.00
    2   21   19     -0.23      0.00
    4   21   19     -0.48      0.00
    6   21   19     -0.31      0.00
    8   21   19      0.74      0.00
   10   21   19     -1.42      0.00
   -7   22   19      1.00      0.00
   -5   22   19     -0.55      0.00
   -3   22   19      1.09      0.00
   -1   22   19     -0.43      0.00
    1   22   19     -0.61      0.00
    3   22   19      0.79      0.00
    5   22   19     -2.12      0.00
    7   22   19     -0.65      0.00
   -4   23   19      0.69      0.00
   -2   23   19      2.49      0.00
    0   23   19     -1.03      0.00
    2   23   19      0.16      0.00
    4   23   19     -0.14      0.00
    9    9   20      1.70      0.00
   -8   10   20      0.77      0.00
    8   10   20     -3.05      0.00
   10   10   20     -1.71      0.00
   -9   11   20      3.24      0.00
   -7   11   20     -1.49      0.00
    7   11   20      0.13      0.00
    9   11   20      4.28      0.00
   11   11   20     -1.42      0.00
  -10   12   20     -1.82      0.00
   -8   12   20     -1.21      0.00
   -6   12   20     -2.42      0.00
   -4   12   20     -0.56      0.00
    4   12   20     -2.19      0.00
    6   12   20      0.48      0.00
    8   12   20     -0.53      0.00
   10   12   20     -0.07      0.00
   12   12   20     -0.05      0.00
  -11   13   20     -1.64      0.00
   -9   13   20      1.48      0.00
   -7   13   20     -0.34      0.00
   -5   13   20     -1.13      0.00
   -3   13   20      0.74      0.00
   -1   13   20      0.42      0.00
    1   13   20     -2.07      0.00
    3   13   20     -0.78      0.00
    5   13   20     -0.91      0.00
    7   13   20     -0.18      0.00
    9   13   20      0.63      0.00
   11   13   20     -1.46      0.00
   13   13   20      0.78      0.00
  -12   14   20      1.47      0.00
  -10   14   20      0.21      0.00
   -8   14   20     -0.82      0.00
   -6   14   20      1.68      0.00
   -4   14   20     -2.33      0.00
   -2   14   20     -0.23      0.00
    0   14   20      1.48      0.00
    2   14   20     -2.93      0.00
    4   14   20      0.94      0.00
    6   14   20      2.17      0.00
    8   14   20     -1.00      0.00
   10   14   20      0.75      0.00
   12   14   20      0.59      0.00
   14   14   20      0.21      0.00
  -13   15   20      0.58      0.00
  -11   15   20      0.67      0.00
   -9   15   20     -0.38      0.00
   -7   15   20     -0.08      0.00
   -5   15   20     -2.39      0.00
   -3   15   20     -0.14      0.00
   -1   15   20     -0.50      0.00
    1   15   20     -1.04      0.00
    3   15   20     -3.06      0.00
    5   15   20     -1.55      0.00
    7   15   20      1.10      0.00
    9   15   20      0.38      0.00
   11   15   20      0.91      0.00
   13   15   20     -1.06      0.00
   15   15   20     -0.47      0.00
  -12   16   20      0.40      0.00
  -10   16   20      0.26      0.00
   -8   16   20      1.24      0.00
   -6   16   20      0.28      0.00
   -4   16   20      0.27      0.00
   -2   16   20     -0.41      0.00
    0   16   20     -1.78      0.00
    2   16   20      0.93      0.00
    4   16   20      1.26      0.00
    6   16   20      0.69      0.00
    8   16   20     -0.95      0.00
   10   16   20     -0.79      0.00
   12   16   20      1.05      0.00
  -11   17   20      0.26      0.00
   -9   17   20      0.43      0.00
   -7   17   20     -1.65      0.00
   -5   17   20     -1.10      0.00
   -3   17   20     -0.03      0.00
   -1   17   20      1.74      0.00
    1   17   20     -0.50      0.00
    3   17   20     -0.45      0.00
    5   17   20     -0.71      0.00
    7   17   20      0.10      0.00
    9   17   20      0.77      0.00
   11   17   20      0.59      0.00
  -10   18   20      0.57      0.00
   -8   18   20      0.04      0.00
   -6   18   20     -0.31      0.00
   -4   18   20     -0.90      0.00
   -2   18   20     -0.09      0.00
    0   18   20      1.82      0.00
    2   18   20     -0.58      0.00
    4   18   20      0.54      0.00
    6   18   20      0.71      0.00
    8   18   20     -0.65      0.00
   10   18   20      0.12      0.00
   -9   19   20      0.25      0.00
   -7   19   20      0.06      0.00
   -5   19   20      0.37      0.00
   -3   19   20      0.00      0.00
   -1   19   20     -1.05      0.00
    1   19   20      0.97      0.00
    3   19   20     -1.52      0.00
    5   19   20     -0.06      0.00
    7   19   20      0.05      0.00
    9   19   20      0.65      0.00
   -6   20   20      0.92      0.00
   -4   20   20      0.26      0.00
   -2   20   20      0.07      0.00
    0   20   20     -1.16      0.00
    2   20   20     -1.18      0.00
    4   20   20      0.75      0.00
    6   20   20     -0.09      0.00
   -3   21   20     -1.49      0.00
   -1   21   20      1.56      0.00
    1   21   20     -0.39      0.00
    3   21   20      0.13      0.00
   -5    6   21     -1.93      0.00
   -3    6   21     -0.13      0.00
    3    6   21     -2.92      0.00
    5    6   21     -2.86      0.00
   -6    7   21      1.06      0.00
   -4    7   21      0.10      0.00
   -2    7   21      4.20      0.00
    0    7   21      2.21      0.00
    2    7   21     -1.89      0.00
    4    7   21     -0.28      0.00
    6    7   21      2.77      0.00
   -7    8   21     -1.42      0.00
   -5    8   21      0.01      0.00
   -3    8   21      2.16      0.00
   -1    8   21      2.16      0.00
    1    8   21      0.71      0.00
    3    8   21      0.58      0.00
    5    8   21      2.71      0.00
    7    8   21     -4.31      0.00
   -8    9   21     -0.68      0.00
   -6    9   21     -2.21      0.00
   -4    9   21     -2.23      0.00
   -2    9   21      0.72      0.00
    0    9   21      0.56      0.00
    2    9   21      3.43      0.00
    4    9   21      4.81      0.00
    6    9   21      0.52      0.00
    8    9   21      0.07      0.00
   -9   10   21     -1.47      0.00
   -7   10   21     -0.49      0.00
   -5   10   21     -0.95      0.00
   -3   10   21      0.90      0.00
   -1   10   21      2.30      0.00
    1   10   21     -2.86      0.00
    5   10   21     -4.25      0.00
    7   10   21      0.93      0.00
    9   10   21      0.73      0.00
  -10   11   21     -0.87      0.00
   -8   11   21     -1.12      0.00
   -6   11   21     -1.81      0.00
   -4   11   21      0.72      0.00
   -2   11   21      1.29      0.00
    0   11   21      1.48      0.00
    2   11   21     -2.04      0.00
    4   11   21      1.07      0.00
    6   11   21      3.53      0.00
    8   11   21     -1.54      0.00
   10   11   21     -0.49      0.00
  -11   12   21      0.09      0.00
   -9   12   21      0.19      0.00
   -7   12   21      1.18      0.00
   -5   12   21      0.44      0.00
   -3   12   21      0.70      0.00
   -1   12   21     -0.44      0.00
    1   12   21      1.69      0.00
    3   12   21      2.73      0.00
    5   12   21      1.01      0.00
    7   12   21     -1.34      0.00
    9   12   21      0.98      0.00
   11   12   21      0.49      0.00
  -12   13   21      0.39      0.00
  -10   13   21     -0.92      0.00
   -8   13   21     -0.43      0.00
   -6   13   21      1.20      0.00
   -4   13   21      0.57      0.00
   -2   13   21     -0.44      0.00
    0   13   21      0.63      0.00
    2   13   21      0.17      0.00
    4   13   21     -2.17      0.00
    6   13   21     -1.19      0.00
    8   13   21      0.74      0.00
   10   13   21     -0.52      0.00
   12   13   21      1.67      0.00
  -11   14   21     -0.16      0.00
   -9   14   21     -0.08      0.00
   -7   14   21     -0.05      0.00
   -5   14   21     -0.86      0.00
   -3   14   21      0.21      0.00
   -1   14   21      1.06      0.00
    1   14   21      1.19      0.00
    3   14   21      1.61      0.00
    5   14   21     -0.51      0.00
    7   14   21     -0.60      0.00
    9   14   21      0.36      0.00
   11   14   21     -0.61      0.00
  -10   15   21      0.03      0.00
   -8   15   21     -0.29      0.00
   -6   15   21     -0.36      0.00
   -4   15   21     -0.41      0.00
   -2   15   21     -0.09      0.00
    0   15   21      0.27      0.00
    2   15   21     -0.36      0.00
    4   15   21     -0.74      0.00
    6   15   21      2.16      0.00
    8   15   21     -1.05      0.00
   10   15   21     -1.16      0.00
   -9   16   21      0.78      0.00
   -7   16   21     -1.38      0.00
   -5   16   21     -1.34      0.00
   -3   16   21     -0.25      0.00
   -1   16   21      1.28      0.00
    1   16   21      0.01      0.00
    3   16   21      0.80      0.00
    5   16   21     -0.77      0.00
    7   16   21      0.86      0.00
    9   16   21      0.85      0.00
   -6   17   21     -0.68      0.00
   -4   17   21     -0.21      0.00
   -2   17   21     -0.02      0.00
    0   17   21     -0.80      0.00
    2   17   21      0.79      0.00
    4   17   21     -0.19      0.00
    6   17   21      0.13      0.00
   -3   18   21      0.04      0.00
   -1   18   21     -0.27      0.00
    1   18   21      1.57      0.00
    3   18   21      0.11      0.00
    0    0    0      0.00      0.00
# SQUEEZE RESULTS
# Note: Data are Listed for all Voids in the P1 Unit Cell
# i.e. Centre of Gravity, Solvent Accessible Volume,
# Recovered number of Electrons in the Void and
# Details about the Squeezed Material
loop_
  _platon_squeeze_void_nr
  _platon_squeeze_void_average_x
  _platon_squeeze_void_average_y
  _platon_squeeze_void_average_z
  _platon_squeeze_void_volume
  _platon_squeeze_void_count_electrons
  _platon_squeeze_void_content
   1 -0.077 -0.019  0.463      5921      1540 ' '
_platon_squeeze_details
(replace by semicolon in column 1 when used as .sqf)
TITL dm-ii-253_a.res in I4(1)/a
CELL   29.2891   29.2891   18.1917     90.00     90.00     90.00
SPGR I41/a
# Solvent Accessible Volume =    5962.9
# Electrons Found in S.A.V. =    1538.2
# Note: Atoms in Void as Cxxx and Qxxx all others
C101 0.078 0.518 0.376 !       1.93 eA-3
C102 0.969 0.781 0.219 !       1.51 eA-3
C103 0.092 0.672 0.203 !       1.50 eA-3
C104 0.071 0.688 0.248 !       1.44 eA-3
C105 0.726 0.797 0.188 !       1.42 eA-3
C106 0.562 0.818 1.000 !       1.38 eA-3
C107 0.271 0.803 0.422 !       1.37 eA-3
C108 0.055 0.039 0.561 !       1.33 eA-3
C109 0.545 0.724 0.245 !       1.33 eA-3
C110 1.002 0.749 0.264 !       1.28 eA-3
C111 1.000 0.249 0.485 !       1.27 eA-3
C112 0.736 0.639 0.379 !       1.22 eA-3
C113 0.272 0.640 0.173 !       1.14 eA-3
C114 0.625 0.009 0.848 !       1.14 eA-3
C115 0.125 0.509 0.348 !       1.14 eA-3
C116 0.924 0.023 0.390 !       1.14 eA-3
C117 0.978 0.759 0.195 !       1.12 eA-3
C118 0.428 0.952 0.168 !       1.11 eA-3
C119 0.398 0.952 0.160 !       1.11 eA-3
C120 0.877 0.993 0.388 !       1.09 eA-3
C121 0.743 0.788 0.082 !       1.07 eA-3
C122 0.600 0.376 0.041 !       1.03 eA-3
C123 0.082 0.552 0.409 !       1.00 eA-3
C124 0.869 0.478 0.673 !       0.98 eA-3
C125 0.814 0.724 0.261 !       0.91 eA-3
C126 0.538 0.058 0.985 !       0.90 eA-3
C127 0.894 0.184 0.479 !       0.89 eA-3
C128 0.737 0.644 0.324 !       0.88 eA-3
C129 0.368 0.808 0.313 !       0.82 eA-3
C130 0.922 0.062 0.400 !       0.81 eA-3
C131 0.196 0.151 0.843 !       0.77 eA-3
C132 0.563 0.424 0.080 !       0.77 eA-3
C133 0.811 0.722 0.400 !       0.76 eA-3
C134 0.699 0.885 0.089 !       0.76 eA-3
C135 0.532 0.065 0.827 !       0.74 eA-3
C136 0.923 0.108 0.404 !       0.74 eA-3
C137 0.008 0.760 0.329 !       0.72 eA-3
C138 0.817 0.703 0.336 !       0.71 eA-3
C139 0.619 0.288 0.022 !       0.71 eA-3
C140 0.730 0.638 0.440 !       0.69 eA-3
C141 0.656 0.654 0.283 !       0.68 eA-3
C142 0.033 0.597 0.375 !       0.68 eA-3
C143 0.024 0.528 0.389 !       0.67 eA-3
C144 0.318 0.798 0.347 !       0.64 eA-3
C145 0.744 0.598 0.396 !       0.64 eA-3
C146 0.905 0.865 0.262 !       0.63 eA-3
C147 0.541 0.580 0.058 !       0.63 eA-3
C148 0.944 0.036 0.421 !       0.63 eA-3
C149 0.844 0.660 0.437 !       0.63 eA-3
C150 0.757 0.740 0.308 !       0.62 eA-3
C151 0.385 0.705 0.034 !       0.62 eA-3
C152 0.540 0.486 0.052 !       0.62 eA-3
C153 0.556 0.374 0.094 !       0.61 eA-3
C154 0.165 0.296 0.639 !       0.61 eA-3
C155 0.540 0.621 0.093 !       0.61 eA-3
C156 0.912 0.047 0.451 !       0.61 eA-3
C157 0.834 0.695 0.416 !       0.61 eA-3
C158 0.007 0.751 0.124 !       0.60 eA-3
C159 0.795 0.755 0.419 !       0.60 eA-3
C160 0.631 0.327 0.001 !       0.59 eA-3
C161 0.483 0.898 0.029 !       0.58 eA-3
C162 0.947 0.775 0.142 !       0.58 eA-3
C163 0.570 0.741 0.212 !       0.57 eA-3
C164 0.932 0.696 0.360 !       0.57 eA-3
C165 0.767 0.288 0.798 !       0.56 eA-3
C166 0.446 0.909 0.036 !       0.56 eA-3
C167 0.172 0.863 0.346 !       0.56 eA-3
C168 0.596 0.765 0.043 !       0.55 eA-3
C169 0.773 0.771 0.207 !       0.55 eA-3
C170 0.982 0.053 0.422 !       0.55 eA-3
C171 0.572 0.601 0.104 !       0.55 eA-3
C172 0.304 0.871 0.316 !       0.54 eA-3
C173 0.055 0.611 0.343 !       0.54 eA-3
C174 0.673 0.740 0.204 !       0.52 eA-3
Q175 0.291 0.571 0.081 !       0.52 eA-3
C176 0.515 0.399 0.001 !       0.52 eA-3
C177 0.517 0.020 0.127 !       0.51 eA-3
C178 0.705 0.264 0.863 !       0.50 eA-3
(replace by semicolon in column 1 when used as .sqf)
;
_shelx_SHELXL_version_number     2014/7
_olex2_diffrn_ambient_temperature_device 'Oxford Cryosystems'
_olex2_exptl_crystal_mounting_method 
'The crystal was mounted on a loop with paratone oil'
_olex2_submission_original_sample_id DM-II-253
_olex2_submission_special_instructions 'No special instructions were received'
